# Supplementary material for: Neurofunctional Correlates of Emotional Dysregulation: Systematic Review and ALE Meta‐Analysis
Source: Brain Behav. 2026 Apr 16;16(4):e71376. doi: 10.1002/brb3.71376 (PMC13087441; doi:10.1002/brb3.71376)
Supplement: Supplementary file 1 — Supplementary TableS1: brb371376‐sup‐0001‐TableS1.xlsx [file BRB3-16-e71376-s002.xlsx]

## Sheet: Clinical Data
DOI	Author(s)	Title	Journal	Year	Diagnoses	Diagnostic Criteria	Sample Size	n_CL	n_HC	Age_mean_CL	Age_sd_CL	Age_mean_HC	Age_sd_HC	Females%_CL	Females%_HC	ED Criterion	ED/ER_constructs	ED/ER_measures	ED_mean_CL	ED_sd_CL	ED_mean_HC	ED_sd_HC	MRI_scanner	MRI_task	MRI_stimuli	MRI_valence	MRI_conditions	Software	Coordinate_system
10.1007/s00787-021-01809-3	T Viering,J Naaijen,D van Rooij,C Thiel,A Philipsen,A Dietrich,B Franke,J Buitelaar,PJ Hoekstra	Amygdala reactivity and ventromedial prefrontal cortex coupling in the processing of emotional face stimuli in attention-deficit/hyperactivity disorder	European Child & Adolescent Psychiatry	2022	ADHD	DSM-III-TR	112	61	51	20	3.5	20.2	3.2	38	43	ED Measure	Affective Lability	CPRS-R:L	53.9	13.2	43.9	3.1	Siemens 1.5T	Pictures Matching	Faces, Shapes	Angry, Fearful	Baseline	FSL	MNI
10.1007/s11682-015-9406-4	Cullen KR,LaRiviere LL,Vizueta N,Thomas KM,Hunt RH,Miller MJ,Lim KO,Schulz SC	Brain activation in response to overt and covert fear and happy faces in women with borderline personality disorder	Brain imaging and behavior	2016	BPD	DSM-IV	24	12	12	25.17	4.67	24.17	4.63	100	100	ED Measure	Negative Emotionality	MPQ-BF	64	9.33	34.92	7.66	Siemens 3T	Pictures Viewing	Faces	Neutral, Fearful, Happy	Baseline	FSL	MNI
10.1016/j.biopsych.2009.06.010	Koenigsberg HW,Fan J,Ochsner KN,Liu X,Guise KG,Pizzarello S,Dorantes C,Guerreri S,Tecuta L,Goodman M,New A,Siever LJ	Neural correlates of the use of psychological distancing to regulate responses to negative social cues: a study of patients with borderline personality disorder	Biological psychiatry	2009	BPD	DSM-IV	34	18	16	32.6	10.4	31.8	7.7	55.56	56.25	BPD Criterion	Affective Instability	ALS	94.9	23.7	20.3	16	Siemens 3T	Pictures Viewing	Scenes	Neutral, Negative	Baseline, Reappraisal (Distancing)	SPM2	MNI
10.1016/j.biopsych.2010.04.015	I Niedtfeld,L Schulze,P Kirsch,SC Herpertz,M Bohus,C Schmahl	Affect regulation and pain in borderline personality disorder: a possible link to the understanding of self-injury	Biological psychiatry	2010	BPD	DSM-IV	49	23	26	30.5	8.3	27.13	8.26	100	100	BPD Criterion	Affective Instability	ERQ (Suppression, Reappraisal)	16,7; 19,3	4,6; 8,2	10,7; 27,9	3,2; 4,9	Siemens 3T	Pictures Viewing	Scenes	Neutral, Negative	Warmth (Painful, Normal)	SPM8	MNI
10.1016/j.biopsych.2010.10.025	Schulze L,Domes G,Krüger A,Berger C,Fleischer M,Prehn K,Schmahl C,Grossmann A,Hauenstein K,Herpertz SC	Neuronal correlates of cognitive reappraisal in borderline patients with affective instability	Biological psychiatry	2011	BPD	DSM-IV	30	15	15	27.6	7.85	24.53	2.85	100	100	BPD Criterion	Affective Instability						Siemens 1.5T	Pictures Viewing	Scenes	Neutral, Negative	Baseline, Increase, Decrease	SPM5	MNI
10.1016/j.biopsych.2012.03.027	Hazlett EA,Zhang J,New AS,Zelmanova Y,Goldstein KE,Haznedar MM,Meyerson D,Goodman M,Siever LJ,Chu KW	Potentiated Amygdala Response to Repeated Emotional Pictures in Borderline Personality Disorder	BIOLOGICAL PSYCHIATRY	2012	BPD, SPD	DSM-IV	94	BPD: 33 ; SPD: 28	33	BPD: 31,6 ; SPD: 35,9	BPD: 9,1 ; SPD: 11,0	32.8	9.7	BPD: 61 ; SPD: 43	62	ED Measure	Affective Lability	ALS	1,63 (BPD); 0,99 (SPD)	0,60 (BPD); 0,70 (SPD)	0.42	0.38	Siemens 3T	Pictures Viewing	Social Scenes	Neutral, Pleasant, Unpleasant	Baseline	FSL	TAL
10.1016/j.biopsych.2017.02.1175	Herpertz SC,Nagy K,Ueltzhöffer K,Schmitt R,Mancke F,Schmahl C,Bertsch K	Brain Mechanisms Underlying Reactive Aggression in Borderline Personality Disorder-Sex Matters	Biological psychiatry	2017	BPD	DSM-IV	63	33	30	26.19	5.7	27.69	6.38	100	100	BPD Criterion	Anger Proneness	DERS	120,83 (M); 123,48 (F)	14,96 (M); 16,30 (F)	65,75 (M); 63,60 (F)	15,33 (M); 14,33 (F)	Siemens 3T	Imagery Paradigm	None	None	Baseline, Anger, Aggression, Relaxation	SPM8	MNI
10.1016/j.bpsc.2021.11.015	RJ Murray,K Gentsch,E Pham,Z Celen,J Castro,N Perroud,D Van De Ville,P Vuilleumier,C Piguet	Identifying Disease-Specific Neural Reactivity to Psychosocial Stress in Borderline Personality Disorder	Biological psychiatry. Cognitive neuroscience and neuroimaging	2022	BD, BPD	DSM-IV	73	BD: 17 ; BPD: 24	32	BD: 28,29 ; BPD: 26,08	BD: 6,17 ; BPD: 4,94	26.38	6.5	BD: 47,05 ; BPD: 95,83	59.37	ED Measure	Affective Lability	ALS	1,02 (BD); 1,86 (BPD)		0.45		Magnetom 3T	Stress Task	Arithmetic Calculations	None	Neutral, Positive Feedback, Negative Feedback	SPM12	MNI
10.1016/j.dcn.2015.07.003	Perlman SB,Jones BM,Wakschlag LS,Axelson D,Birmaher B,Phillips ML	Neural substrates of child irritability in typically developing and psychiatric populations	Developmental cognitive neuroscience	2015	Multiple		57	28	29	8.35	1.25	7.74	1.25	34.6	50	ED Measure	Irritability	MAP-DB (Temper Loss)	46.15	18.15	6.52	7.5	Siemens 3T	Frustration Task	Videogame	None	Win, Loss	BrainVoyager	TAL
10.1016/j.jaac.2019.09.002	Kryza-Lacombe M,Iturri N,Monk CS,Wiggins JL	Face Emotion Processing in Pediatric Irritability: Neural Mechanisms in a Sample Enriched for Irritability With Autism Spectrum Disorder	Journal of the American Academy of Child and Adolescent Psychiatry	2020	ASD	DSM-5	120	47	73	13.94	2.35	14.4	2.9	17	27.4	ED Measure	Irritability	CBCL (Irritability)	2.02	1.73	0.62	0.98	3T MRI	Pictures Viewing with Gender Identification	Faces	Neutral, Happy, Sad, Fearful	Baseline	AFNI	TAL
10.1016/j.jaac.2023.01.024	Harlé KM,Ho TC,Connolly CG,Simmons A,Yang TT,Harle KM,Ho TC,Connolly CG,Simmons A,Yang TT	How Obstructed Action Efficacy Impacts Reward-Based Decision Making in Adolescent Depression: An fMRI Study	Journal of the American Academy of Child and Adolescent Psychiatry	2023	MDD	DSM-IV-TR	130	62	68	15.6	1.4	15.3	1.4	67.7	50	ED Measure	Irritability	Irritability Scale	65.9	27.8	45.6	18.5	General Electric 3T	Card Game	Cards	None	Low/High Stake, Obstructed/Unobstructed	AFNI	TAL
10.1016/j.jad.2006.05.035	Schnell K,Dietrich T,Schnitker R,Daumann J,Herpertz SC	Processing of autobiographical memory retrieval cues in borderline personality disorder	Journal of affective disorders	2007	BPD	DSM-IV	28	14	14	28	5.77	28.4	5.21	100	100	BPD Criterion	Affective Instability						Philips 1.5T	Pictures Viewing	TAT Pictures	Neutral	Baseline	SPM2	TAL
10.1016/j.jpsychires.2014.07.023	Danella M Hafeman 1 , Genna Bebko 2 , Michele A Bertocci 2 , Jay C Fournier 2 , Lisa Bonar 2 , Susan B Perlman 2 , Michael Travis 2 , Mary Kay Gill 2 , Vaibhav A Diwadkar 3 , Jeffrey L Sunshine 4 , Scott K Holland 5 , RA Kowatch,B Birmaher,D Axelson,SM Horwitz,LE Arnold,MA Fristad,TW Frazier,EA Youngstrom,RL Findling,W Drevets,ML Phillips	Abnormal deactivation of the inferior frontal gyrus during implicit emotion processing in youth with bipolar disorder: attenuated by medication	Journal of Psychiatric Research	2014	BD		44	15	29	14.4	2.1	13.1	2.4	53	56	ED Measure	Behavioral, Emotional and Energy Dysregulation	PGBI-10	8,0 (U-BD); 9,2 (M-BD)	6,6 (U-BD); 6,8 (M-BD)	4.1	4.7	3T MRI	Videos Viewing	Faces, Shapes	Neutral, Happy, Sad, Fearful, Angry	Baseline	SPM8	MNI
10.1016/j.pscychresns.2008.07.010	Koenigsberg HW,Siever LJ,Lee H,Pizzarello S,New AS,Goodman M,Cheng H,Flory J,Prohovnik I	Neural correlates of emotion processing in borderline personality disorder	Psychiatry research	2009	BPD	DSM-IV	36	19	17	34.9	11.1	31.2	10.6	36.8	47.05	ED Measure	Affective Lability	ALS	1.6	0.41	0.31	0.25	Siemens 1.5T	Pictures Viewing	Social Scenes	Negative, Positive	Baseline	SPM5	MNI
10.1016/j.pscychresns.2015.05.008	Scherpiet S,Herwig U,Opialla S,Scheerer H,Habermeyer V,Jäncke L,Brühl AB	Reduced neural differentiation between self-referential cognitive and emotional processes in women with borderline personality disorder	Psychiatry research	2015	BPD	DSM-IV, ICD-10	38	19	19	31.11	6.29	29.37	4.48	100	100	ED Measure	Negative Emotionality	EPI (Neuroticism)	16.78	4.61	7.74	4.05	General Electric 3T	Introspection Paradigm	None	None	Baseline, Introspection, Reflection	BrainVoyager	TAL
10.1017/S0033291712000153	Krause-Utz A,Oei NY,Niedtfeld I,Bohus M,Spinhoven P,Schmahl C,Elzinga BM	Influence of emotional distraction on working memory performance in borderline personality disorder	Psychological medicine	2012	BPD	DSM-IV	44	22	22	28.18	7.02	27.41	8.49	100	100	BPD Criterion	Affective Instability	DERS					Siemens 3T	Letter Recognition	Scenes	Neutral, Negative	Baseline	SPM8	MNI
10.1017/S0033291712002383	Ball TM,Ramsawh HJ,Campbell-Sills L,Paulus MP,Stein MB,Manber Ball T,Ramsawh HJ,Campbell-Sills L,Paulus MP,Stein MB	Prefrontal dysfunction during emotion regulation in generalized anxiety and panic disorders	Psychological Medicine	2013	GAD, PD	DSM-IV	63	GAD: 23 ; PD: 18	22	GAD: 35,00 ; PD: 29,00	GAD: 11,00 ; PD: 7,00	27	9	GAD: 74% ; PD: 83%	50	ED Measure	Emotion Regulation	ERQ (Suppression, Reappraisal)	15,30 (GAD); 24,80 (GAD); 15,30 (PD); 32,70 (PD)	5,50 (GAD); 8,00 (GAD); 4,90 (PD); 5,20 (PD)	12,00; 31,00	2,80; 6,10	General Electric 3T	Pictures Viewing	Scenes	Negative, Scrambled	Maintain, Reappraisal	AFNI	TAL
10.1017/S0033291720002457	Steward T,Martinez-Zalacain I,Mestre-Bach G,Sanchez I,Riesco N,Jimenez-Murcia S,Fernandez-Formoso JA,de las Heras M,Custal N,Menchon JM,Soriano-Mas C,Fernandez-Aranda F	Dorsolateral prefrontal cortex and amygdala function during cognitive reappraisal predicts weight restoration and emotion regulation impairment in anorexia nervosa	PSYCHOLOGICAL MEDICINE	2022	AN	DSM-5	42	21	21	22.19	4.46	22.57	2.27	100	100	ED Measure	Emotional Dysregulation	DERS	112.1	25.67	70.62	12.42	3T MRI	Pictures Viewing	Scenes	Neutral, Negative	Baseline, Reappraisal	SPM12	MNI
10.1111/jcpp.12875	King JB,Anderson JS,Yurgelun-Todd DA,Subramaniam P,Ehrler MR,Lopez-Larson MP	Decreased anterior cingulate activation in a motor task in youths with bipolar disorder	Journal of child psychology and psychiatry, and allied disciplines	2018	BD	DSM-IV-TR	70	35	35	15.7	1.97	15.1	2.01	57.1	51.4	ED Measure	Emotional Dysregulation	CBCL (Dysregulation Profile)	29.1	13.07	5.5	5.73	Siemens 3T	Finger Tapping			Baseline	SPM12	MNI
10.1176/appi.ajp.2013.12070917	Deveney CM,Connolly ME,Haring CT,Bones BL,Reynolds RC,Kim P,Pine DS,Leibenluft E	Neural mechanisms of frustration in chronically irritable children	The American journal of psychiatry	2013	SMD, DMDD	DSM-5	42	19	23	13.6	2.2	14.3	2.2	21.1	52.2	SMD/DMDD Diagnosis	Mood Dysregulation						General Electric 1.5T	Frustration Task	Videogame	None	Error, Slow, Positive	AFNI	TAL
10.1176/appi.ajp.2013.13070852	Koenigsberg HW,Denny BT,Fan J,Liu X,Guerreri S,Mayson SJ,Rimsky L,New AS,Goodman M,Siever LJ	The neural correlates of anomalous habituation to negative emotional pictures in borderline and avoidant personality disorder patients	The American journal of psychiatry	2014	BPD	DSM-IV	44	19	25	31.9	9.9	28.1	6.9	57.89	52	BPD Criterion	Affective Instability	ALS	71.3	30.6	27.3	20.5	Siemens 3T	Pictures Rating	Scenes	Neutral, Negative	Baseline	SPM8	MNI
10.1177/10870547221147546	Rafi H,Murray R,Delavari F,Perroud N,Vuilleumier P,Debbane M,Piguet C	Neural Basis of Internal Attention in Adults with Pure and Comorbid ADHD	JOURNAL OF ATTENTION DISORDERS	2023	ADHD	DSM-IV-TR	103	55	48	23.2	3.5	21.6	3.1	52.17	53.48	ED Measure	Affective Lability	ALS	1.1	0.6	0.6	0.3	Magnetom 3T	Internal/External Attention with Rating	Adjectives	Positive, Negative	Baseline	SPM12	MNI
10.1177/1362361320903137	Mazefsky CA,Collier A,Golt J,Siegle GJ	Neural features of sustained emotional information processing in autism spectrum disorder	Autism : the international journal of research and practice	2020	ASD	DSM-IV-TR	48	25	23	14.95	2.47	15.5	2.76	4	4.3	ED Measure	Emotional Dysregulation	CBCL (Dysregulation Index)					Siemens 3T	Memory Test with Word Rating	Numbers, Words	Neutral, Negative	Baseline	AFNI	MNI
10.1186/s12967-021-02968-2	Wang HY,Xu GQ,Ni MF,Zhang CH,Li XL,Chang Y,Sun XP,Zhang BW	Neural basis of implicit cognitive reappraisal in panic disorder: an event-related fMRI study	Journal of translational medicine	2021	PD	DSM-5	51	26	25	35.6	8	35.2	6.7	100	92.3	ED Measure	Emotion Regulation	CERQ (4 subscales)	7,7; 6,2; 5,6; 5,7	1,6; 1,6; 2,0; 2,0	6,4; 7,5; 6,9; 3,4	1,8; 1,4; 1,4; 1,3	3T MRI	Pictures Viewing	Scenes with Descriptions	Negative Scenes; Neutral and Negative Descriptions	Baseline	AFNI	TAL
10.1192/j.eurpsy.2021.2231	De la Peña-Arteaga 1 2 , Mercedes Berruga-Sánchez 1 , Trevor Steward 3 , Ignacio Martínez-Zalacaín 1 2 , Ximena Goldberg 4 5 , Agustina Wainsztein 6 7 8 9 , Carolina Abulafia 6 7 , Narcís Cardoner 4 5 10 , Mariana N Castro 6 7 11 , Mirta Villarreal 6 7 8 , José M Menchón 1 2 5 , Salvador M Guinjoan 6 12 13 , Carles Soriano-Mas 1 5 14	An fMRI study of cognitive reappraisal in major depressive disorder and borderline personality disorder	Eur Psychiatry	2021	BPD, MDD	DSM-5	58	BPD:19 ; MDD: 20	19	BPD: 37,68 ; MDD: 49,80	BPD: 11,25 ; MDD: 13,24	35.84	10.38	BPD: 53 ; MDD: 70	79	ED Measure	Emotional Dysregulation	DERS	96,9 (BPD); 89,15 (MDD)	33,05 (BPD); 21,88 (MDD)	58.21	15.1	General Electric 3T	Pictures Viewing	Scenes	Neutral, Negative	Observe, Maintain, Regulate	SPM12	MNI
10.1371/journal.pone.0041650	C Frick , S Lang, B Kotchoubey, S Sieswerda, R Dinu-Biringer, M Berger, S Veser, M Essig, S Barnow	Hypersensitivity in borderline personality disorder during mindreading	PLoS ONE	2012	BPD	DSM-IV-TR	41	21	20	27.14	7.48	24.8	5.23	100	100	ED Measure	Affective Lability	ALS	6.52	2.23	4.16	1.76	Siemens 3T	Reading the Mind in the Eyes Test	Faces (Eye Region)	Neutral, Positive, Negative	Baseline	SPM8	MNI
10.1503/jpn.130080	Gaebler M,Daniels JK,Lamke JP,Fydrich T,Walter H	Behavioural and neural correlates of self-focused emotion regulation in social anxiety disorder	JOURNAL OF PSYCHIATRY & NEUROSCIENCE	2014	SAD	DSM-IV	44	21	23	30.5	7.17	30	7.99	76.19	78.26	ED Measure	Emotion Regulation	ERQ (Suppression, Reappraisal)	4,18; 3,34	1,33; 0,81	2,87; 4,83	1,26; 1,23	Siemens 3T	Pictures Viewing	Scenes	Neutral, Negative	Baseline, Distancing, Maintain	SPM8	MNI
10.1503/jpn.180077	A Lamers, M Toepper, S Carvalho Fernando, N Schlosser, E Bauer, F Woermann, M Driessen, T Beblo	Nonacceptance of negative emotions in women with borderline personality disorder: association with neuroactivity of the dorsal striatum	JOURNAL OF PSYCHIATRY & NEUROSCIENCE	2019	BPD	DSM-IV	40	20	20	25.95	6.94	26.9	9.43	100	100	ED Measure	Emotion Regulation	EAQ	2.53	0.58	4.41	0.85	Siemens 3T	Videos Viewing	Faces	Neutral, Negative	Baseline	SPM8	MNI
10.1503/jpn.180139	Materna L,Wiesner CD,Shushakova A,Trieloff J,Weber N,Engell A,Schubotz RI,Bauer J,Pedersen A,Ohrmann P	Adult patients with ADHD differ from healthy controls in implicit, but not explicit, emotion regulation	Journal of psychiatry & neuroscience : JPN	2019	ADHD	DSM-IV	67	32	35	31.4	8.21	28.89	7.77	36.67	45.71	ED Measure	Emotion Regulation	ERQ (Suppression, Reappraisal)	15,38; 22,97	5,37; 7,58	11,40; 27,14	4,10; 6,05	Siemens 3T	Pictures Viewing	Scenes	Neutral, Negative	Baseline, Reappraisal	SPM12	MNI
10.18632/aging.203363	Gao M,Qiao M,An L,Wang G,Wang J,Song C,Wei F,Yu Y,Gong T,Gao D	Brain reactivity to emotional stimuli in women with premenstrual dysphoric disorder and related personality characteristics	Aging	2021	PMDD	DSM-5	92	46	46					100	100	PMDD Diagnosis	Dysphoria						Philips 3T	Pictures Viewing	Scenes	Neutral, Negative	Baseline	SPM8	MNI
10.3109/15622975.2011.584906	Prehn K,Schulze L,Rossmann S,Berger C,Vohs K,Fleischer M,Hauenstein K,Keiper P,Domes G,Herpertz SC	Effects of emotional stimuli on working memory processes in male criminal offenders with borderline and antisocial personality disorder	The world journal of biological psychiatry : the official journal of the World Federation of Societies of Biological Psychiatry	2013	BPD	DSM-IV	32	15	17	27.87	9.86	28.88	9.49	0	0	BPD Criterion	Affective Instability						Siemens 1.5T	Verbal n-Back Test	Scenes	Neutral, Low/High Emotional	Focusing, Ignoring	AFNI	MNI
10.3389/fnbeh.2018.00057	Krauch M,Ueltzhöffer K,Brunner R,Kaess M,Hensel S,Herpertz SC,Bertsch K	Heightened Salience of Anger and Aggression in Female Adolescents With Borderline Personality Disorder-A Script-Based fMRI Study	Frontiers in behavioral neuroscience	2018	BPD	DSM-IV	40	20	20	16.35	0.88	15.85	0.81	100	100	ED Measure	Emotional Dysregulation	DERS	109.56	34.11	56	11.13	Siemens 3T	Imagery Paradigm	None	None	Baseline, Anger, Aggression, Relaxation	SPM8	MNI
10.3389/fnhum.2013.00054	Holtmann J,Herbort MC,Wüstenberg T,Soch J,Richter S,Walter H,Roepke S,Schott BH	Trait anxiety modulates fronto-limbic processing of emotional interference in borderline personality disorder	Frontiers in human neuroscience	2013	BPD	DSM-IV	40	16	24	25.56	4.7	26.83	5.35	100	100	ED Measure	Affect Regulation	BSL (Affect Regulation)	33.13	9.34	4.21	4.54	Siemens 3T	Modified Eriksen Flanker Test	Faces	Neutral, Emotional	Congruent, Incongruent	SPM8	MNI
10.3389/fpsyg.2018.01853	Malejko K,Neff D,Brown RC,Plener PL,Bonenberger M,Abler B,Grön G,Graf H	Somatosensory Stimulus Intensity Encoding in Borderline Personality Disorder	Frontiers in psychology	2018	BPD	DSM-IV	30	15	15	23.27	1.11	23.33	1.07	100	100	ED Measure	Affect Regulation	BSL (Affect Regulation)	2.45	0.33	0.23	0.07	Siemens 3T	Somatosensory Stimulation Rating	Electrical Stimultaions	None	Baseline	SPM12	MNI
10.3389/fpsyt.2022.850794	Moon H,Nam G,Hur JW	Neural correlates of affective theory of mind in medication-free nonsuicidal self-injury: An fMRI study	FRONTIERS IN PSYCHIATRY	2022	NSSI	DSM-5	66	28	38	22.96	2.94	22.74	2.72	75	68.42	ED Measure	Emotional Dysregulation	DERS	75.11	18.12	61.97	11.7	Siemens 3T	Reading the Mind in the Eyes Test	Faces (Eye Region)	None	Baseline	SPM12	MNI
