# Supplementary material for: Neurofunctional Correlates of Emotional Dysregulation: Systematic Review and ALE Meta‐Analysis
Source: Brain Behav. 2026 Apr 16;16(4):e71376. doi: 10.1002/brb3.71376 (PMC13087441; doi:10.1002/brb3.71376)
Supplement: Supplementary file 3 — Supplementary SuppMat: brb371376‐sup‐0003‐SuppMat.zip [file BRB3-16-e71376-s004.zip]

Archive with 7 entries (6 files):
- Supplementary Materials - NeuroSynth/Supplementary Materials/
- Supplementary Materials - NeuroSynth/Supplementary Materials/Full_hyper_comb_ALE.txt
- Supplementary Materials - NeuroSynth/Supplementary Materials/full_hyper_sorted.csv
- Supplementary Materials - NeuroSynth/Supplementary Materials/Full_hypo_comb_ALE.txt
- Supplementary Materials - NeuroSynth/Supplementary Materials/full_hypo_sorted.csv
- Supplementary Materials - NeuroSynth/Supplementary Materials/neurosynth_decoding_ALE_wordcloud.py
- Supplementary Materials - NeuroSynth/Supplementary Materials/ns_decoding_nii_to_text.py
