# Supplementary material for: Neurofunctional Correlates of Emotional Dysregulation: Systematic Review and ALE Meta‐Analysis
Source: Brain Behav. 2026 Apr 16;16(4):e71376. doi: 10.1002/brb3.71376 (PMC13087441; doi:10.1002/brb3.71376)
Supplement: Supplementary file 3 — Supplementary SuppMat: brb371376‐sup‐0003‐SuppMat.zip [file BRB3-16-e71376-s004.zip › Supplementary Materials - NeuroSynth/Supplementary Materials/Full_hyper_comb_ALE.txt]

Feature	/home/davide.coraci/Desktop/review_ern_gianluca/results/Full_hyper/Full_hyper_comb_ALE.nii
001	-0.0446
01	-0.0069
05	-0.0364
05 corrected	-0.0134
10	-0.0296
10 healthy	-0.0166
100	-0.0228
11	-0.039
12	0.0133
12 healthy	0.0337
13	-0.0311
14	-0.0054
14 healthy	-0.0363
15	-0.0128
15 healthy	0.0306
16	0.0392
16 healthy	-0.007
17	-0.03
18	-0.0202
18 healthy	0.0174
19	0.0039
20	-0.0367
20 healthy	-0.014
200	0.0051
2007	0.0099
21	0.0153
22	-0.0044
23	0.0296
24	0.0077
25	-0.0636
26	0.0028
27	-0.0293
28	0.0347
29	-0.0001
30	-0.0418
31	-0.0195
32	0.0339
33	-0.0127
34	0.0192
35	-0.0083
36	0.007
37	-0.034
38	0.0371
39	0.0165
3d	-0.1142
3t	0.0002
40	-0.0531
41	0.003
42	-0.0099
44	0.0295
45	0.0398
46	0.004
47	0.0396
48	0.0014
49	-0.0114
50	0.0305
60	-0.0448
70	-0.0171
75	-0.0394
80	0.0206
90	-0.0444
aberrant	0.0537
abilities	-0.0417
ability	-0.0066
able	-0.0079
abnormal	-0.0253
abnormalities	-0.0272
abnormality	-0.0082
absence	0.0015
absent	0.022
absolute	-0.0452
abstract	-0.0107
abuse	0.0171
acc	0.116
access	0.0272
accompanied	0.0494
accordance	-0.0714
according	-0.0019
accordingly	0.0058
account	-0.0067
accounted	-0.0389
accounts	0.0255
accumbens	0.0057
accuracy	-0.0272
accurate	0.0317
accurately	-0.0227
achieve	-0.0117
achieved	-0.0155
acoustic	0.0571
acquired	-0.0006
acquisition	-0.0119
act	-0.033
action	-0.0256
action observation	-0.0126
actions	-0.0174
activate	0.0328
activates	-0.0159
activations	0.014
active	-0.0111
actively	-0.0021
activities	-0.0297
acts	-0.0541
actual	-0.0145
actually	-0.0145
acute	0.0064
ad	0.0315
adaptation	-0.0536
adapted	-0.0175
adaptive	0.0366
add	-0.0023
addiction	-0.0182
addition	0.016
additional	-0.0497
additionally	0.0113
addressed	0.0108
adhd	-0.0416
adjacent	-0.0737
adjustments	-0.014
administered	-0.0176
administration	-0.0052
adolescence	0.0005
adolescent	0.0018
adolescents	-0.0014
adopted	0.0168
adult	0.003
adulthood	0.0319
adults	0.0279
advanced	-0.0278
advantage	0.0342
affect	0.0894
affected	-0.0412
affecting	-0.0318
affective	0.1621
affects	0.0359
age	-0.0193
age controls	-0.0503
age gender	0.011
age groups	0.0573
age healthy	-0.0142
age sex	-0.0457
aged	-0.0211
ages	0.0249
aging	-0.0055
agreement	-0.0213
aim	-0.0189
aimed	0.0079
aims	0.0058
al	-0.0296
alcohol	-0.018
algorithm	-0.0476
allele	0.0295
allocation	-0.0177
allow	-0.014
allowed	-0.051
allowing	-0.0424
allows	-0.0581
alpha	-0.0592
alter	-0.0053
alteration	0.0137
alterations	-0.0194
altered	0.0346
alternating	-0.012
alternative	-0.017
alzheimer	0.0261
alzheimer disease	0.0275
ambiguous	0.0372
amnestic	0.0635
amplitude	-0.0582
amplitude low	-0.0361
amplitudes	-0.0516
amygdala	0.2056
amygdala anterior	0.1881
amygdala hippocampus	0.129
amygdala insula	0.1969
amygdala response	0.1582
amygdala responses	0.0941
analysed	0.0027
analyses	0.0447
analytic	0.0512
analyze	-0.01
analyzed	0.016
analyzed using	-0.0133
anatomic	-0.0304
anatomical	-0.0478
anatomically	0.0041
anatomy	-0.0169
anger	0.101
angry	0.0912
angular	0.0047
angular gyrus	0.0071
animal	-0.0489
animals	-0.021
anisotropy	-0.0442
anisotropy fa	-0.0426
anterior	0.1175
anterior cingulate	0.1252
anterior inferior	-0.0039
anterior insula	0.0738
anterior insular	0.0199
anterior intraparietal	-0.0453
anterior medial	0.0306
anterior posterior	0.0118
anterior prefrontal	0.0024
anterior superior	0.0271
anterior temporal	0.0546
anti	-0.0075
anticipated	-0.0069
anticipation	-0.0116
anticipatory	0.0226
antidepressant	0.0107
anxiety	0.1069
anxiety disorders	0.0885
aphasia	0.0037
apparent	0.0064
appear	-0.0006
appearance	-0.005
appeared	-0.0017
appears	-0.0306
application	-0.0108
applied	-0.0318
applying	-0.0247
appraisal	0.0503
approach	0.0152
approaches	-0.001
appropriate	-0.0421
approximately	0.0004
architecture	0.0259
argue	0.0147
arise	0.0437
arising	-0.0048
arithmetic	-0.0461
arm	-0.0564
arousal	0.0809
array	-0.0211
arterial	0.0118
arterial spin	0.0202
articulatory	-0.0102
asd	0.042
asked	0.0108
aspect	0.0149
aspects	-0.0088
assess	-0.0275
assessed	-0.0369
assessed using	-0.0168
assessing	0.0085
assessment	0.0009
assessments	0.0169
assigned	0.0655
association	-0.0363
association cortex	0.009
associations	-0.0167
associative	0.0138
assume	-0.0265
assumed	0.0027
assumption	-0.0294
asymmetry	-0.0445
atrophy	-0.0125
attempt	0.078
attempted	-0.0055
attend	0.0077
attended	-0.038
attending	-0.0094
attention	-0.0173
attention deficit	-0.026
attention network	-0.0152
attention task	-0.0545
attentional	-0.0042
attentional control	-0.0127
attenuated	0.0216
attenuation	-0.0018
attributable	-0.0014
attribute	0.0243
attributed	0.0358
attributes	-0.0426
attribution	0.0918
atypical	0.0126
audio	0.0368
audiovisual	0.0443
auditory	0.0578
auditory cortex	0.0336
auditory cortices	0.0223
auditory stimuli	0.0476
auditory visual	0.0012
autism	0.0578
autism spectrum	0.0559
autobiographical	0.0653
autobiographical memory	0.0427
automated	-0.04
automatic	0.0172
automatically	-0.0195
autonomic	0.0149
available	0.0411
average	-0.0926
aversive	0.0827
avoid	0.0092
avoidance	0.0257
awareness	0.0467
away	0.0208
axis	-0.0473
ba	0.0009
ba 10	0.0255
ba 40	-0.0385
ba 44	0.0339
ba 47	0.0418
background	0.0265
balance	0.0139
band	-0.0383
basal	-0.0209
basal ganglia	-0.0295
baseline	0.0088
bases	0.0445
basic	0.0237
basis	-0.0014
battery	-0.0272
bayesian	-0.0054
beginning	0.0075
behavior	0.0215
behavioral	-0.0045
behavioral measures	0.0074
behavioral performance	-0.0377
behavioral responses	0.0011
behaviorally	0.0276
behaviors	0.0205
behaviour	0.0062
behavioural	-0.0456
belief	0.0718
believed	0.0209
beneficial	0.0043
benefit	-0.0215
benefits	-0.0132
best	0.013
beta	-0.0348
better	0.0188
better understanding	0.0102
bias	0.0019
biased	-0.0308
biases	0.0047
bilaterally	-0.1088
binding	-0.0044
biological	0.0355
biomarker	0.0195
bipolar	0.0153
bipolar disorder	0.0243
blind	-0.0445
block	0.0055
block design	0.0225
blocked	-0.0029
blocks	-0.005
blood	0.0029
blood flow	-0.0166
blood oxygen	0.0062
blood oxygenation	0.0041
bodily	0.0334
body	-0.0459
bold	-0.0373
bold response	-0.0548
bold responses	0.023
bold signal	-0.0169
bold signals	-0.0424
brains	-0.0421
brainstem	-0.0097
brief	0.0136
broad	-0.016
broader	-0.0093
broca	0.0333
brodmann	-0.0005
brodmann ba	0.0035
button	-0.0111
calculated	0.0265
calculation	-0.0704
called	-0.0173
callosum	-0.0318
canonical	0.0045
capable	-0.0327
capacity	-0.0115
capsule	-0.0342
capture	-0.0022
carried	-0.0346
carriers	-0.0101
case	-0.0271
cases	-0.0488
categorical	-0.0095
categories	0.0203
categorization	-0.0129
category	-0.0079
caudal	-0.0473
caudate	-0.012
caudate nucleus	-0.0157
causal	-0.0331
causal modeling	-0.0279
causality	-0.0105
cause	-0.0024
caused	-0.0369
causes	-0.0149
center	-0.0604
centered	0.0071
central	-0.0353
central role	-0.0155
cerebellar	-0.1229
cerebellum	-0.1021
cerebral	-0.073
cerebral blood	-0.0176
cerebral cortex	-0.0577
certain	-0.0024
challenge	0.0282
challenges	-0.0244
challenging	0.0156
change	0.0029
changed	-0.0105
changing	-0.0056
character	0.0067
characteristic	-0.007
characteristics	-0.0439
characterization	-0.0101
characterize	-0.0059
characterized	0.0325
characters	0.0089
childhood	0.0086
children	-0.0181
children adolescents	0.0115
chinese	-0.013
choice	-0.013
choices	-0.0039
chosen	-0.0234
chronic	-0.006
chronic pain	-0.0205
cingulate	0.1109
cingulate cortex	0.1128
cingulate cortices	0.003
cingulate gyrus	0.0365
cingulate precuneus	0.0262
cingulum	-0.0186
circuit	0.0379
circuitry	0.0255
circuits	0.0169
clarify	-0.001
class	0.0221
classic	0.05
classical	0.0229
classification	0.0008
classified	-0.0259
clear	-0.0283
clearly	0.0106
clinical	-0.0221
clinically	0.0163
clips	0.0266
close	-0.0055
closed	-0.0321
closely	0.008
cluster	-0.0373
clusters	-0.0265
code	0.0348
coding	0.0266
cognition	0.0073
cognitive	0.0231
cognitive control	0.0283
cognitive deficits	-0.0175
cognitive emotional	0.0296
cognitive function	0.0127
cognitive functions	-0.0347
cognitive impairment	0.0269
cognitive performance	-0.004
cognitive processes	0.0258
cognitive task	0.0311
cognitive tasks	-0.0523
cognitively	0.0556
coherence	0.0264
coherent	-0.0052
cohort	-0.0068
collected	0.0043
color	-0.0748
combination	-0.0263
combinations	0.0091
combined	-0.0049
combining	0.002
common	0.0053
commonly	0.0149
communication	0.0401
community	-0.0267
comparable	0.0003
compare	-0.0097
comparing	0.007
comparisons	-0.0276
compatible	-0.0319
compensate	-0.0009
compensation	0.0143
compensatory	0.0124
competing	-0.0006
competition	-0.0026
complementary	-0.0158
complete	-0.0591
completed	0.0314
completely	-0.0062
complex	-0.0261
complexity	-0.0067
component	0.0133
component ica	0.0325
components	-0.0203
comprehension	0.0927
comprehensive	-0.0247
comprised	-0.0007
compromised	-0.0087
compulsive	-0.0427
compulsive disorder	-0.0399
computational	-0.0615
computed	-0.0683
concentration	0.0037
concept	-0.0232
concepts	0.0285
conceptual	0.0641
concerning	0.0262
conclude	-0.0368
concluded	-0.0201
conclusion	0.0261
concomitant	0.0136
concrete	0.0193
concurrent	-0.0215
concurrently	-0.0044
condition	0.0395
conditioned	-0.0083
conditioning	0.0142
conditions	0.0217
conductance	0.0422
conducted	0.1019
confirm	0.0275
confirmed	-0.0537
conflict	0.0064
conflicting	0.0318
confounding	-0.0182
congruency	0.0266
congruent	0.0481
congruent incongruent	0.0275
conjunction	-0.0082
connected	-0.0086
connecting	-0.0433
connection	-0.0243
connections	-0.0429
connectivity	0.0234
connectivity analyses	0.0014
connectivity fc	-0.0446
connectivity networks	0.055
connectivity patterns	-0.0228
connectivity posterior	-0.0032
conscious	0.0436
consecutive	-0.0202
consequence	-0.0089
consequences	-0.029
consequently	0.0272
consider	-0.0287
considerable	-0.0147
considered	-0.0206
considering	-0.0218
consisted	-0.0269
consistency	0.0169
consistently	0.062
consisting	0.0458
consists	-0.0285
consolidation	0.0484
constant	-0.0311
constitute	-0.0263
constrained	-0.0003
constraints	-0.0146
construct	-0.0142
constructed	-0.0247
contain	-0.0224
contained	-0.0001
containing	0.0336
contains	-0.0847
content	0.0655
contents	0.0433
context	0.058
contexts	0.0486
contextual	0.0609
continuous	-0.0103
continuously	-0.0569
contralateral	-0.0766
contralateral primary	-0.0573
contrary	-0.0182
contrast	0.0145
contrasted	-0.0066
contrasting	-0.0227
contrasts	0.0347
contribute	-0.0328
contributed	0.0351
contributes	-0.0144
contributing	0.0092
contribution	-0.046
contributions	-0.0155
control	-0.0322
control condition	0.0073
control conditions	-0.0283
control group	-0.0266
control groups	0.0126
control network	0.027
control processes	0.0077
control task	0.0024
controlled	-0.0109
controlling	-0.0541
controls	-0.0025
controls hc	0.095
controls using	-0.0093
controversial	-0.0364
conventional	0.0049
convergence	0.0076
converging	-0.0257
conversely	-0.0011
conveyed	0.0362
coordinate	0.0498
coordinates	-0.0254
coordination	-0.0613
core	0.0683
corpus	-0.0299
corpus callosum	-0.0318
correct	0.02
corrected	-0.0416
correction	-0.0421
correctly	-0.0192
correlate	-0.0379
correlated	0.0033
correlated negatively	0.021
correlated positively	0.0068
correlates	0.0262
correlation	-0.0764
correlations	-0.034
correspond	-0.0368
corresponded	-0.0005
correspondence	0.0344
corresponding	-0.0311
cortex	0.0333
cortex acc	0.105
cortex amygdala	0.1191
cortex anterior	0.009
cortex ba	-0.0173
cortex bilaterally	-0.0595
cortex cerebellum	-0.0587
cortex contrast	0.0678
cortex dacc	0.053
cortex dlpfc	0.0013
cortex dorsal	-0.0115
cortex frontal	0.0009
cortex greater	-0.0127
cortex inferior	0.0166
cortex insula	0.0505
cortex involved	-0.0263
cortex lateral	-0.0026
cortex m1	-0.0495
cortex medial	0.0055
cortex middle	0.0396
cortex mpfc	0.0937
cortex ofc	0.0419
cortex parietal	-0.0386
cortex pcc	0.0245
cortex pfc	0.0066
cortex posterior	0.0273
cortex ppc	-0.0491
cortex precuneus	0.0076
cortex suggest	0.0377
cortex superior	0.0691
cortex supplementary	-0.0536
cortex thalamus	-0.0159
cortex ventral	0.0052
cortex vlpfc	0.0304
cortex vmpfc	0.0248
cortical	-0.1012
cortical involved	-0.0378
cortical motor	-0.0709
cortical network	0.0183
cortical networks	-0.0303
cortical subcortical	0.017
cortical thickness	-0.0546
cortices	-0.0124
cortico	0.004
corticospinal	-0.0288
coupled	-0.0319
coupling	-0.001
course	0.0128
courses	0.0011
covariance	0.0135
covaried	-0.0113
covert	-0.0101
created	-0.0441
criteria	-0.0116
critical	0.0013
critical role	-0.024
critically	-0.0183
cross	-0.018
cross modal	-0.0376
cross sectional	-0.0039
crossover	-0.004
crucial	-0.0179
crucial role	-0.0291
crucially	0.0303
crus	-0.1096
cue	-0.0075
cued	-0.0176
cues	0.0446
cuneus	-0.0229
current	-0.0014
current functional	0.0399
currently	-0.0376
cycle	-0.0111
dacc	0.0599
daily	0.0127
damage	-0.0087
date	0.0152
day	0.0186
days	-0.0329
deactivated	0.019
deactivation	0.064
deactivations	0.0169
deaf	0.011
debate	-0.0108
debated	0.0038
decision	0.0008
decision making	-0.0301
decision task	0.0361
decisions	-0.0158
decline	-0.0171
decoding	0.0519
decreases	-0.0552
decreasing	0.0056
deep	-0.0511
default	0.0399
default mode	0.0413
default network	0.0393
deficient	0.046
deficit	0.0281
deficit hyperactivity	-0.0155
deficits	0.0507
define	-0.0004
defined	-0.0266
degeneration	-0.0419
degree	0.0193
degrees	-0.0038
delay	-0.0187
delayed	0.0229
delineate	0.015
delivered	0.0216
demand	0.031
demanding	0.0084
demands	0.0082
dementia	-0.0127
demonstrate	-0.0281
demonstrated	-0.0073
demonstrates	0.0168
demonstrating	-0.0288
density	-0.0648
depend	-0.0301
depended	0.0208
dependence	-0.0336
depending	0.0708
depends	-0.0055
depicting	0.0248
depressed	0.0318
depression	0.0366
depressive	0.0104
depressive disorder	0.0065
deprivation	-0.0211
depth	-0.0853
derived	-0.0379
described	-0.0056
design	0.0231
designed	-0.0148
designs	0.011
despite	-0.0313
detailed	-0.0605
details	0.02
detect	-0.0198
detected	-0.0169
detecting	0.0002
detection	0.0228
detection task	-0.0108
determine	-0.0065
determined	-0.0055
determining	-0.0098
develop	-0.0514
developed	-0.0561
developing	0.0341
development	-0.0089
developmental	0.0112
diagnosed	-0.0053
diagnosis	0.0124
diagnostic	0.0019
did	-0.0021
did differ	-0.0049
differ	-0.0329
differed	-0.0002
difference	-0.0696
differential	0.0155
differentially	-0.0021
differentiate	0.0286
differentiated	0.0086
differentiation	0.04
differently	0.0386
differing	0.0027
differs	-0.0233
difficult	-0.0077
difficulties	0.0957
difficulty	0.0295
diffuse	-0.0196
diffusion	-0.0543
diffusion tensor	-0.0461
diffusivity	-0.0165
digit	-0.0624
dimension	-0.0285
dimensional	-0.065
dimensions	0.037
diminished	0.0189
direct	0.0316
direct evidence	0.0078
directed	-0.0014
direction	-0.0301
directions	-0.0277
directly	-0.0281
disability	-0.0444
discrete	-0.0282
discriminate	-0.0277
discriminated	0.0517
discriminating	0.0028
discrimination	-0.0148
discrimination task	-0.0349
discuss	-0.0014
discussed	0.0244
disease	-0.0298
disease ad	0.0418
disease pd	-0.015
diseases	0.0084
disgust	0.1077
disorder	0.0399
disorder adhd	-0.0359
disorder mdd	0.0045
disorder ocd	-0.0371
disorder ptsd	0.0523
disorders	0.0435
display	0.0414
displayed	0.0276
displays	0.0018
disrupted	0.0237
disruption	-0.0272
dissociable	-0.0085
dissociate	-0.0056
dissociated	0.007
dissociation	0.0169
dissociations	0.0648
distance	-0.0499
distinction	-0.003
distinguish	0.0261
distinguished	-0.0277
distraction	0.0387
distractors	-0.0105
distributed	0.0084
distributed network	-0.0071
distribution	-0.0429
disturbances	0.0525
diverse	-0.0048
divided	-0.05
dlpfc	0.0195
dmn	0.0329
dmpfc	0.0742
documented	0.0337
does	-0.0049
domain	0.0001
domains	-0.0196
dominance	0.0178
dominant	0.0107
dopamine	-0.0249
dopaminergic	-0.0134
dorsal	-0.0317
dorsal anterior	0.0693
dorsal medial	0.0053
dorsal premotor	-0.0773
dorsal striatum	-0.0129
dorsal ventral	-0.0158
dorsolateral	-0.0049
dorsolateral prefrontal	0.0
dorsomedial	0.1002
dorsomedial prefrontal	0.0987
dose	-0.034
dot	-0.0516
double	-0.0017
double blind	-0.0021
double dissociation	0.0132
drive	-0.028
driven	-0.0009
driving	-0.0246
drug	-0.0443
drugs	-0.0245
dsm	-0.003
dsm iv	-0.0004
dti	-0.0264
dual	-0.0015
duration	-0.0323
dynamic	-0.0251
dynamic causal	-0.0298
dynamically	-0.0099
dynamics	-0.0046
dysfunction	0.0374
dysfunctional	0.055
dysfunctions	0.0389
dyslexia	0.0021
dysregulation	0.0706
earlier	-0.0275
early	-0.0391
early stage	-0.0374
early visual	-0.0625
easy	-0.0078
eating	0.0376
echo	-0.0438
education	-0.0708
eeg	-0.0542
effect	0.0193
effective	0.0012
effective connectivity	-0.0203
effectively	-0.0346
effects	0.0133
efficacy	-0.0092
efficiency	-0.0298
efficient	-0.0391
effort	-0.033
eighteen	0.0713
elderly	0.0091
electrical	-0.0309
electroencephalography	-0.0116
electroencephalography eeg	-0.022
electrophysiological	-0.038
elements	0.0207
elevated	0.0493
elicit	0.0293
elicited	0.0572
elicits	-0.0076
elucidate	0.0079
elucidated	0.0067
embedded	0.0248
emerge	0.035
emerged	-0.0004
emerging	0.0232
emission	-0.0467
emission tomography	-0.0386
emotion	0.168
emotion regulation	0.123
emotional	0.1841
emotional faces	0.0747
emotional information	0.0995
emotional neutral	0.0687
emotional responses	0.0671
emotional stimuli	0.1389
emotional valence	0.0932
emotionally	0.1098
emotions	0.1663
empathic	0.0688
empathy	0.0958
emphasize	0.0291
empirical	-0.0149
employed	-0.0004
employing	0.0158
enable	-0.0222
enabled	-0.0232
enables	-0.0101
encode	-0.042
encoded	0.0037
encoding	0.0191
encoding retrieval	0.0451
encompassing	0.0093
end	0.0185
endogenous	-0.0166
engage	0.0543
engaged	0.0439
engagement	0.0546
engages	-0.0079
engaging	0.0822
english	0.044
enhance	0.0274
enhancement	-0.0027
enhances	0.0388
entire	-0.0213
environment	-0.0086
environmental	0.0255
environments	-0.0139
epilepsy	0.0232
episode	-0.0409
episodes	-0.0195
episodic	0.0289
episodic memory	0.0122
equal	-0.0146
equally	0.0233
equation	-0.0484
equivalent	-0.0538
erp	-0.0287
erps	-0.0331
error	-0.0102
errors	0.0239
especially	0.0237
essential	0.0099
establish	-0.0096
established	-0.0334
estimate	-0.025
estimated	-0.0659
estimates	-0.0173
estimation	0.0445
et	-0.0351
et al	-0.0285
evaluate	-0.0244
evaluated	-0.0083
evaluating	0.0232
evaluation	0.0695
evaluations	0.0258
event	0.0608
event design	0.0063
event functional	0.0385
event potential	-0.0108
event potentials	-0.0253
events	0.0178
everyday	0.0206
everyday life	0.0181
evidence	-0.0095
evidence suggests	-0.0162
evidenced	0.04
evident	0.0092
evoke	0.0342
evoked	-0.0051
evolution	-0.0347
exact	-0.0428
examination	-0.033
examining	0.0087
example	-0.0077
excessive	-0.0072
exclusively	0.0184
executed	-0.0564
execution	-0.0578
executive	-0.0315
executive control	-0.0108
executive function	-0.0113
executive functions	-0.0301
exhibit	0.0088
exhibited	0.0484
exhibited greater	0.0313
exhibiting	0.0098
exist	-0.0229
existence	-0.0221
existing	-0.0083
exists	-0.0108
expectancy	0.0045
expectation	0.027
expectations	0.0053
expected	-0.0457
experience	0.0698
experienced	0.0486
experiences	0.0353
experiencing	0.0163
experiment	-0.0198
experimental	-0.0232
experimental conditions	-0.0231
experimentally	0.0106
experiments	-0.0309
expertise	-0.0152
explain	-0.0151
explained	-0.0191
explanation	-0.0152
explicit	0.0757
explicitly	-0.0054
exploration	-0.02
exploratory	-0.0447
explore	-0.0062
explored	0.0317
exploring	0.0331
exposed	0.0601
exposure	0.0583
expressed	0.0455
expression	0.0519
expressions	0.1417
extend	0.009
extended	0.0697
extending	0.0035
extends	-0.0115
extension	-0.06
extensive	-0.0043
extensively	0.0371
extent	0.0599
external	0.0208
externally	-0.0312
extra	-0.0462
extract	-0.0139
extracted	-0.0368
extraction	-0.0008
extrastriate	-0.0597
extrastriate cortex	-0.059
extrastriate visual	-0.0417
eye	-0.0418
eye field	-0.0306
eye fields	-0.0445
eye movements	-0.0548
eyes	-0.0178
fa	-0.0341
face	0.0513
face ffa	-0.0373
face recognition	-0.0161
face stimuli	0.044
faces	0.0802
facial	0.1275
facial expression	0.0443
facial expressions	0.1388
facilitate	0.0074
facilitates	-0.0207
facilitation	0.0028
fact	-0.0173
factor	0.0112
factorial	0.0205
factorial design	0.0081
factors	0.0043
failed	0.005
failure	0.0242
false	0.0579
familiar	0.0337
familiarity	0.0128
family	0.0105
far	-0.0113
fasciculus	-0.0372
fashion	-0.0234
fast	-0.0302
faster	0.0039
fc	-0.0349
fear	0.138
fearful	0.1195
fearful faces	0.1147
feature	-0.0367
features	-0.0032
feedback	-0.0177
feeling	0.0447
feelings	0.0858
female	0.0568
females	0.0141
ffa	-0.0327
fiber	-0.0565
fibers	-0.0415
field	-0.1012
fields	-0.0467
final	-0.0126
finally	0.0017
fine	-0.0042
finger	-0.0673
finger movements	-0.0762
fixation	-0.0258
fixed	-0.0044
flexible	0.012
flow	-0.0535
fluctuations	-0.0386
fluency	0.0233
fluid	-0.0465
focal	-0.0405
foci	-0.0394
focus	-0.0129
focused	0.0376
focusing	0.0161
follow	-0.0319
followed	-0.0087
following	-0.0153
food	0.0408
foot	-0.0465
force	-0.0327
form	0.0275
formation	-0.03
formed	0.0086
forming	-0.0078
forms	0.035
forward	-0.036
fourteen	0.0071
fractional	-0.048
fractional anisotropy	-0.0445
framework	0.0227
free	0.0104
frequencies	-0.0432
frequency	-0.0637
frequent	-0.0246
frequently	-0.0107
frontal	0.0365
frontal cortex	0.0013
frontal cortices	0.0293
frontal eye	-0.0485
frontal gyri	0.0152
frontal gyrus	0.0858
frontal lobe	-0.0421
frontal lobes	-0.0262
frontal operculum	0.0215
frontal parietal	-0.0515
frontal temporal	0.0347
fronto	-0.0204
fronto parietal	-0.0604
fronto striatal	-0.0138
fronto temporal	0.0767
frontoparietal	-0.0387
frontoparietal network	-0.0376
frontopolar	0.0013
frontostriatal	-0.0303
frontotemporal	0.0331
fully	-0.0294
function	-0.0039
functional abnormalities	0.0513
functional connectivity	0.0139
functional coupling	-0.0273
functional magnetic	0.0704
functional network	-0.0019
functional networks	0.0476
functional neuroanatomy	-0.03
functional organization	0.0246
functional role	0.0284
functional structural	-0.0056
functionally	-0.0173
functionally connected	0.0095
functioning	0.0494
functions	-0.0589
fundamental	-0.0333
furthermore	0.077
fusiform	-0.0136
fusiform face	-0.009
fusiform gyri	-0.0353
fusiform gyrus	0.0147
future	-0.0108
gain	0.0197
gains	-0.0349
game	-0.0239
gamma	-0.0763
ganglia	-0.0301
gaze	-0.0111
gender	0.0408
gene	0.0072
general	0.0601
general linear	0.004
generalized	-0.0415
generally	-0.0196
generate	-0.0345
generated	-0.0419
generating	-0.0163
generation	0.0078
generators	-0.0085
genes	-0.0494
genetic	-0.0012
genetic risk	0.0158
genotype	0.0108
german	0.0303
gestures	0.0147
given	0.045
global	-0.0484
globus	-0.048
globus pallidus	-0.0458
glucose	-0.0491
gm	-0.034
gm volume	-0.0624
goal	-0.0319
goal directed	0.0097
goals	-0.0456
good	-0.0809
gradient	-0.0347
grasping	-0.0495
gray	-0.039
gray matter	-0.0446
gray white	-0.0451
greater	0.0927
greatest	0.003
grey	-0.0528
grey matter	-0.0555
group	-0.0076
group level	-0.0215
groups	0.0281
growing	0.0334
guide	-0.0045
guided	-0.0667
gyri	0.0424
gyrus	0.0644
gyrus anterior	0.0251
gyrus ba	0.0005
gyrus cerebellum	-0.0647
gyrus fusiform	0.0244
gyrus ifg	0.1128
gyrus inferior	0.0104
gyrus insula	0.0522
gyrus medial	0.0386
gyrus middle	0.0309
gyrus posterior	0.0278
gyrus precuneus	0.0105
gyrus stg	0.0767
gyrus superior	-0.0117
half	0.0055
hallucinations	0.0438
hand	-0.0896
hand movements	-0.0503
handed	-0.0482
handedness	-0.0223
hands	-0.04
happy	0.1027
having	-0.0192
hc	0.0798
head	-0.0156
health	0.0097
healthy	0.0326
healthy adults	0.0152
healthy control	0.0655
healthy controls	0.023
healthy handed	-0.0236
healthy human	-0.0134
healthy individuals	0.0815
healthy male	-0.0106
healthy volunteers	-0.0175
healthy young	0.0163
heard	0.0659
hearing	0.0161
heart	0.0078
heat	0.0279
heightened	0.0506
held	-0.0232
help	-0.0155
hemisphere	-0.0379
hemispheres	-0.0869
hemispheric	-0.0297
hemodynamic	0.0645
hemodynamic response	0.0207
hemodynamic responses	0.0859
heschl	0.0123
heschl gyrus	0.018
heterogeneity	-0.0199
heterogeneous	-0.0081
hierarchical	0.0072
high	0.0232
high frequency	-0.0188
high functioning	0.0294
high level	-0.0041
high low	0.0077
high resolution	-0.0549
high risk	0.0448
higher	-0.0308
higher level	-0.005
higher order	-0.0014
highest	0.0122
highlight	0.0508
highlighted	-0.014
highly	0.0092
hippocampal	0.0094
hippocampus	0.0591
history	-0.0082
hoc	-0.0045
homogeneity	-0.041
homogeneity reho	-0.0525
human	-0.0642
humans	-0.0659
hyperactivation	0.0798
hyperactivity	0.0551
hyperactivity disorder	-0.0142
hypoactivation	0.0875
hypothalamus	0.0317
hypotheses	-0.0316
hypothesize	0.008
hypothesized	-0.01
hz	-0.0823
ica	0.0254
idea	0.0418
identical	-0.0064
identification	0.0319
identified	-0.0144
identify	-0.0452
identifying	0.0218
identity	-0.0058
ifg	0.1145
ii	-0.0459
iii	-0.0157
illness	0.0002
illustrate	0.0011
image	-0.075
imagery	-0.0572
images	-0.0836
images acquired	0.0172
imagine	0.0127
imagined	-0.0172
imitation	-0.0451
immediate	0.0459
immediately	-0.0377
impact	0.0311
impaired	0.0181
impairment	-0.0035
impairment mci	0.0232
impairments	0.0509
implementation	-0.027
implemented	-0.014
implicate	-0.025
implicated	0.0839
implications	0.0174
implicit	0.0498
imply	-0.0113
importance	0.0351
important	0.0101
important role	0.0163
importantly	0.0233
improve	-0.03
improved	-0.0635
improvement	-0.0382
improvements	-0.057
improves	0.0004
impulsivity	-0.0353
incentive	0.006
include	-0.0017
included	0.0262
includes	0.0177
incongruent	0.0553
inconsistent	0.0196
incorrect	-0.0141
increases	0.0076
increasing	-0.0164
increasingly	-0.0199
independent	0.028
independent component	0.0475
independently	0.0366
index	-0.0634
index finger	-0.0505
indexed	-0.0112
indicate	0.0258
indicated	-0.0146
indicates	-0.0307
indicating	0.0323
indices	0.0316
indirect	0.0356
individual	-0.0002
individually	0.0317
individuals	0.0507
induce	0.0139
induced	-0.0032
induces	-0.006
inducing	0.0768
induction	0.0498
infer	0.0506
inference	0.0196
inferences	0.0349
inferior	0.0258
inferior frontal	0.086
inferior middle	0.0538
inferior occipital	-0.0393
inferior parietal	-0.0224
inferior prefrontal	0.0289
inferior superior	-0.0583
inferior temporal	-0.0366
influence	0.0194
influenced	0.0054
influences	-0.0161
information	-0.0136
inhibit	-0.0113
inhibition	0.007
inhibitory	0.0315
inhibitory control	0.0192
initial	0.0135
initially	-0.0345
initiation	-0.0616
injury	-0.0411
input	-0.0205
inputs	-0.0387
insight	0.0192
insights	0.0035
instead	0.0237
instructed	0.0431
instruction	0.0228
instructions	0.0038
insula	0.1119
insula anterior	0.0838
insula inferior	0.0516
insular	0.0267
insular cortex	0.0461
intact	-0.0019
integrate	-0.027
integrated	-0.0124
integrating	0.0141
integration	0.026
integrative	0.0558
integrity	-0.0675
intelligence	-0.0279
intended	0.057
intense	0.0717
intensities	-0.0198
intensity	0.0255
intention	0.0187
intentional	0.0023
intentions	0.0811
inter	-0.0324
interact	-0.012
interacting	0.0352
interaction	0.0666
interactions	0.0553
interactive	-0.0025
interestingly	-0.0204
interference	-0.0328
interhemispheric	-0.0334
intermediate	0.0157
internal	-0.0249
internal capsule	-0.0356
internally	0.0093
interpersonal	0.0739
interplay	0.007
interpret	-0.0133
interpretation	0.0086
interpreted	0.0087
interval	-0.0525
intervals	-0.025
intervention	0.0053
interventions	0.0037
intra	-0.0182
intraparietal	-0.0783
intraparietal sulcus	-0.0837
intrinsic	0.0208
introduced	-0.0414
introduction	0.0351
invasive	0.0085
inverse	-0.0193
inversely	0.0081
inversely correlated	-0.0071
investigates	0.0157
investigating	0.0286
investigation	0.0136
investigations	-0.0373
involve	0.0345
involved	0.004
involvement	-0.0018
involves	0.0111
involving	-0.0309
ipl	0.0168
ips	-0.07
ipsilateral	-0.0673
iq	-0.0101
irrelevant	0.0136
irrespective	0.0138
isolate	-0.0186
isolated	0.0516
issue	-0.0007
issues	0.0023
item	0.0128
items	0.0168
iv	-0.0542
joint	-0.0147
judge	0.0277
judged	-0.0089
judgment	0.0628
judgment task	0.0308
judgments	0.0259
junction	0.0899
junction tpj	0.0601
just	0.0106
key	0.0029
key role	-0.0068
kinds	0.0072
know	0.0328
knowledge	0.0192
known	-0.0196
known involved	0.0029
labeling	0.0467
lack	-0.0102
lacking	-0.021
language	0.071
language comprehension	0.0571
languages	0.0737
large	0.0072
large scale	0.0226
largely	-0.0131
largely unknown	-0.0208
larger	-0.0203
late	-0.0294
latencies	-0.015
latency	-0.0331
later	-0.0058
lateral	-0.0648
lateral frontal	-0.0216
lateral medial	0.0052
lateral occipital	-0.101
lateral orbitofrontal	0.0295
lateral parietal	-0.0061
lateral prefrontal	-0.0125
lateral temporal	0.0899
laterality	-0.0132
lateralization	-0.0242
lateralized	0.0174
lead	-0.0052
leading	-0.0367
leads	-0.0246
learn	-0.0028
learned	-0.0023
learning	-0.0475
learning task	0.0297
led	0.0149
length	-0.0509
lesion	-0.0643
lesions	-0.0675
lesser	0.0586
letter	-0.0164
letters	-0.0314
level	-0.0108
level bold	-0.0159
level signal	0.0443
levels	0.0057
lexical	0.0643
lexical decision	0.0336
life	0.018
light	-0.016
like	0.0001
likelihood	0.0767
likelihood estimation	0.0952
likely	-0.031
limb	-0.0789
limbic	0.1054
limitations	-0.0022
limited	0.0338
line	0.0341
linear	-0.0462
linear model	-0.0138
linearly	-0.0454
lines	-0.0255
lingual	-0.019
lingual gyrus	-0.0059
linguistic	0.0841
link	0.0217
linked	-0.0239
linking	0.0005
links	-0.0393
list	0.0266
listened	0.0679
listeners	0.0666
listening	0.0772
literature	0.0181
little	0.0092
little known	-0.0011
load	-0.006
lobe	-0.0002
lobe mtl	0.0108
lobes	-0.0142
lobule	-0.1036
lobule ipl	-0.0167
lobules	-0.097
local	-0.0543
localization	-0.0223
localize	-0.0318
localized	-0.043
located	-0.0394
location	-0.0741
locations	-0.0855
locus	-0.0037
long	-0.0172
long term	-0.0014
longer	-0.0236
longitudinal	-0.0436
longitudinal fasciculus	-0.0413
loop	-0.0298
loss	-0.0191
losses	-0.0402
low	-0.0069
low frequency	-0.0353
low high	-0.0182
low level	0.0307
lower	-0.0585
m1	-0.0518
machine	-0.0128
magnetic	0.0143
magnetic resonance	0.0288
magnetic stimulation	-0.0685
magnetoencephalography	-0.0754
magnitude	0.0046
main	-0.0057
main effect	-0.0029
mainly	-0.0193
maintain	-0.0276
maintained	-0.0279
maintaining	-0.0268
maintenance	0.0033
major	-0.0129
major depression	0.0018
major depressive	0.0005
majority	0.0259
make	-0.0374
makes	0.0256
making	-0.0347
male	0.0093
male female	-0.0115
males	-0.0134
manipulated	0.0017
manipulating	0.0237
manipulation	0.0064
manipulations	-0.015
manner	-0.0195
manual	-0.0426
map	-0.0265
mapped	-0.049
mapping	-0.0805
maps	-0.0284
marked	-0.0108
marker	-0.0063
markers	-0.0218
masked	0.1086
mass	-0.0424
match	-0.0357
matching	-0.0068
matching task	0.0163
material	0.0602
materials	-0.0037
matrix	0.0086
matter	-0.0636
matter density	-0.0395
matter gm	-0.033
matter integrity	-0.0211
matter volume	-0.0515
matter volumes	-0.0525
matter wm	-0.0582
maturation	-0.0355
maximal	-0.0538
maximum	0.0055
mci	0.0187
md	-0.0081
mdd	0.0051
mean	-0.0127
mean age	0.0129
mean diffusivity	-0.0107
meaning	0.0936
meaningful	0.0041
means	0.0258
measure	-0.0458
measurement	-0.0465
measurements	-0.0618
measures	-0.0477
measuring	0.0067
mechanism	0.0205
mechanisms	-0.0258
mechanisms involved	-0.0193
mechanisms underlying	-0.0133
medial	0.074
medial frontal	0.0413
medial lateral	0.0385
medial orbitofrontal	-0.0119
medial parietal	-0.0231
medial prefrontal	0.1332
medial superior	-0.0213
medial temporal	0.0332
median	-0.0035
mediate	0.0311
mediated	0.0107
mediates	-0.0088
mediating	0.0183
medication	-0.0213
meg	-0.0642
memories	0.0654
memory	-0.0001
memory encoding	0.0434
memory formation	-0.0225
memory load	-0.0083
memory performance	0.0277
memory processes	0.0043
memory retrieval	0.039
memory task	0.0351
memory tasks	0.0204
memory wm	-0.0334
men	0.0467
men women	0.0424
mental	0.0291
mental imagery	-0.0283
mental state	0.0756
mental states	0.1258
mentalizing	0.0883
mesial	-0.0096
met	0.0056
metabolic	-0.0517
metabolism	-0.0549
method	-0.0487
methodological	0.0161
methodology	-0.027
methodology principal	-0.0094
methods	-0.006
methods functional	0.0344
mg	-0.051
microstructural	-0.0341
microstructure	-0.055
mid	0.0081
midbrain	0.0043
middle	0.0736
middle cingulate	0.0326
middle frontal	0.0271
middle inferior	0.039
middle occipital	-0.0642
middle superior	0.0185
middle temporal	0.0846
midline	0.025
mild	0.0131
mild cognitive	0.0497
min	-0.0283
mind	0.1136
mind tom	0.0939
minimal	-0.016
mirror	-0.0211
mirror neuron	-0.0027
mixed	0.0189
mm	-0.0748
mnemonic	0.0255
modal	-0.0433
modalities	-0.0393
modality	-0.0067
mode	0.0316
mode network	0.0335
model	-0.0347
modeling	-0.0877
models	0.0542
moderate	-0.0136
modified	0.0416
modulate	0.0236
modulated	0.0257
modulates	0.043
modulating	-0.023
modulation	0.0141
modulations	-0.0266
modulatory	-0.0276
monetary	-0.0156
monetary reward	-0.0204
money	0.0171
monitor	-0.0162
monitored	0.0038
monitoring	0.0034
monkey	-0.0599
monkeys	-0.1014
months	-0.0233
mood	0.0561
moral	0.0927
morphological	-0.0035
morphology	-0.0185
morphometric	-0.0351
morphometry	-0.0616
morphometry vbm	-0.0411
motion	-0.0631
motivation	0.0038
motivational	0.0025
motor	-0.0772
motor control	-0.0721
motor cortex	-0.0543
motor function	-0.0743
motor imagery	-0.0562
motor performance	-0.0442
motor pre	-0.0065
motor premotor	-0.075
motor response	-0.0174
motor responses	-0.0098
motor sma	-0.0315
motor task	-0.0621
movement	-0.0787
movements	-0.088
moving	-0.0716
mpfc	0.1007
mr	-0.082
ms	-0.0417
mt	-0.062
mtg	0.0903
mtl	0.0096
multi	-0.0473
multimodal	0.0467
multiple	-0.0327
multiple comparisons	-0.0659
multiple sclerosis	-0.054
multisensory	-0.0106
multivariate	0.0504
muscle	-0.0549
music	0.0573
musical	0.0525
naive	-0.0562
names	-0.0196
naming	-0.0118
native	0.0405
natural	0.0334
naturalistic	0.0331
nature	-0.0099
navigation	-0.0608
near	-0.0721
necessary	-0.0207
need	0.0186
needed	-0.0144
needs	0.0029
negative	0.1104
negative correlation	-0.0371
negative correlations	-0.0392
negative emotional	0.099
negative positive	0.067
negatively	0.0324
negatively correlated	0.0245
negativity	0.0082
neocortical	0.026
nerve	-0.0275
nervous	-0.0227
network	0.0621
network connectivity	0.0331
network dmn	0.0248
network involved	0.0109
networks	0.0454
networks involved	0.0063
neuroanatomical	-0.0112
neuroanatomy	-0.0115
neurobiological	0.0407
neurobiology	0.064
neurocognitive	0.0516
neurodegenerative	-0.0436
neurodevelopmental	-0.0378
neurological	-0.0787
neuron	-0.0111
neuronal	-0.0628
neurons	-0.0896
neurophysiological	0.0495
neuropsychiatric	-0.0055
neuropsychological	-0.0316
neuroscience	-0.0257
neutral	0.1888
neutral faces	0.1282
neutral pictures	0.1377
neutral stimuli	0.102
new	-0.019
newly	-0.0349
nineteen	-0.0066
nociceptive	-0.0172
nodes	-0.0134
nogo	-0.0216
noise	-0.0089
non	0.0386
non human	-0.0093
non invasive	-0.0213
nonverbal	0.0327
normal	-0.0549
normal controls	-0.01
normalization	-0.0682
normalized	-0.0539
normally	-0.0098
notably	0.001
noted	0.0137
notion	0.0112
noun	0.0499
nouns	0.0621
novel	-0.0219
novelty	0.0243
noxious	0.0058
nuclei	-0.0656
nucleus	-0.0459
nucleus accumbens	0.0055
number	-0.0481
numbers	-0.0486
numerical	-0.0534
numerous	0.0064
object	-0.0651
object recognition	-0.0671
objective	0.0041
objects	-0.0562
observation	-0.0262
observations	-0.0144
observer	-0.0038
observers	-0.0223
observing	-0.0338
obsessive	-0.0378
obsessive compulsive	-0.0387
obtain	0.0023
obtained	-0.0474
occipital	-0.1079
occipital cortex	-0.078
occipital gyrus	-0.0468
occipital lobe	0.0135
occipital parietal	-0.0754
occipital temporal	-0.0371
occipito	-0.0693
occipito temporal	-0.0553
occipitotemporal	-0.0136
occur	-0.0398
occurred	0.002
occurrence	-0.0142
occurring	-0.0112
occurs	-0.0377
ocd	-0.0371
oddball	0.0493
ofc	0.0488
offer	-0.0157
offers	-0.0027
old	-0.0147
older	0.0325
older adults	0.0196
olfactory	0.0478
ones	-0.0256
ongoing	-0.0022
online	0.0173
onset	-0.0432
open	-0.0062
operation	-0.0376
operations	-0.0201
opercularis	0.0355
operculum	0.0161
opposed	0.0108
opposite	-0.0011
optimal	-0.0082
optimized	-0.0415
optimized voxel	-0.0586
oral	0.0048
orbital	0.0311
orbitofrontal	0.0548
orbitofrontal cortex	0.0662
order	-0.0057
organization	-0.0353
organized	-0.0245
orientation	-0.0662
oriented	-0.0126
orienting	-0.013
origin	-0.0654
original	-0.032
[truncated: 1,161 more rows]
