# Supplementary material for: Neurofunctional Correlates of Emotional Dysregulation: Systematic Review and ALE Meta‐Analysis
Source: Brain Behav. 2026 Apr 16;16(4):e71376. doi: 10.1002/brb3.71376 (PMC13087441; doi:10.1002/brb3.71376)
Supplement: Supplementary file 3 — Supplementary SuppMat: brb371376‐sup‐0003‐SuppMat.zip [file BRB3-16-e71376-s004.zip › Supplementary Materials - NeuroSynth/Supplementary Materials/full_hyper_sorted.csv]

	term	value
170	amygdala	0.2056
173	amygdala insula	0.1969
1902	neutral	0.1888
171	amygdala anterior	0.1881
940	emotional	0.1841
938	emotion	0.168
948	emotions	0.1663
132	affective	0.1621
174	amygdala response	0.1582
2123	pictures	0.1567
1069	expressions	0.1417
945	emotional stimuli	0.1389
1100	facial expressions	0.1388
1121	fear	0.138
1904	neutral pictures	0.1377
1728	medial prefrontal	0.1332
3032	valence	0.1324
2890	temporal sulcus	0.1299
172	amygdala hippocampus	0.129
1903	neutral faces	0.1282
2673	social	0.1279
1098	facial	0.1275
1754	mental states	0.1258
195	anterior cingulate	0.1252
2926	threat	0.1246
939	emotion regulation	0.123
1122	fearful	0.1195
630	cortex amygdala	0.1191
194	anterior	0.1175
2336	rated	0.1165
2820	superior temporal	0.1162
73	acc	0.116
2739	stimuli	0.1156
1123	fearful faces	0.1147
1360	ifg	0.1145
1782	mind	0.1136
1272	gyrus ifg	0.1128
427	cingulate cortex	0.1128
2915	theory mind	0.1123
1457	insula	0.1119
2896	temporoparietal junction	0.1117
426	cingulate	0.1109
2927	threatening	0.1104
1870	negative	0.1104
947	emotionally	0.1098
1687	masked	0.1086
2895	temporoparietal	0.1086
2878	temporal	0.1078
2528	salient	0.1078
2399	regulation	0.1078
827	disgust	0.1077
2300	psts	0.1071
210	anxiety	0.1069
2676	social interaction	0.1065
1600	limbic	0.1054
629	cortex acc	0.105
2773	sts	0.1032
2585	sentence	0.1029
1288	happy	0.1027
1905	neutral stimuli	0.102
523	conducted	0.1019
2883	temporal gyrus	0.1015
186	anger	0.101
1841	mpfc	0.1007
875	dorsomedial	0.1002
2587	sentences	0.0996
2106	personality	0.0995
942	emotional information	0.0995
1873	negative emotional	0.099
876	dorsomedial prefrontal	0.0987
2812	sulcus sts	0.0974
950	empathy	0.0958
797	difficulties	0.0957
2938	tom	0.0953
1597	likelihood estimation	0.0952
599	controls hc	0.095
175	amygdala responses	0.0941
1783	mind tom	0.0939
648	cortex mpfc	0.0937
1711	meaning	0.0936
2845	syntactic	0.0935
946	emotional valence	0.0932
1817	moral	0.0927
1256	greater	0.0927
498	comprehension	0.0927
274	attribution	0.0918
2889	temporal pole	0.0916
3077	viewed	0.0913
187	angry	0.0912
2140	pleasant	0.0909
1845	mtg	0.0903
2348	reactivity	0.0901
2122	picture	0.09
1537	junction	0.0899
1569	lateral temporal	0.0899
129	affect	0.0894
3142	words	0.0885
211	anxiety disorders	0.0885
1755	mentalizing	0.0883
1346	hypoactivation	0.0875
2177	posterior middle	0.0873
2340	ratings	0.087
1430	inferior frontal	0.086
1315	hemodynamic responses	0.0859
1179	frontal gyrus	0.0858
1128	feelings	0.0858
2526	sad	0.0852
2215	prefrontal cortex	0.0849
1777	middle temporal	0.0846
2159	positive negative	0.0842
1610	linguistic	0.0841
1382	implicated	0.0839
1458	insula anterior	0.0838
2735	stg	0.0834
2893	temporo	0.083
2568	self	0.0828
293	aversive	0.0827
969	engaging	0.0822
2478	responses	0.0818
1299	healthy individuals	0.0815
2400	regulatory	0.0814
3105	voice	0.0813
1476	intentions	0.0811
2213	prefrontal	0.0811
232	arousal	0.0809
3011	unpleasant	0.0807
2894	temporo parietal	0.0804
1097	faces	0.0802
1290	hc	0.0798
1343	hyperactivation	0.0798
2675	social cognitive	0.0794
2914	theory	0.0786
257	attempt	0.078
2144	pole	0.0773
1618	listening	0.0772
1211	furthermore	0.077
2882	temporal gyri	0.0769
1424	inducing	0.0768
1279	gyrus stg	0.0767
1188	fronto temporal	0.0767
1596	likelihood	0.0767
1058	explicit	0.0757
1753	mental state	0.0756
2678	socially	0.0752
2949	tpj	0.0749
3069	verbs	0.0747
941	emotional faces	0.0747
858	dmpfc	0.0742
2720	spoken	0.074
1723	medial	0.074
1490	interpersonal	0.0739
2699	speaker	0.0739
197	anterior insula	0.0738
1552	languages	0.0737
1771	middle	0.0736
3117	vs	0.0722
325	belief	0.0718
1471	intense	0.0717
919	eighteen	0.0713
1550	language	0.071
2041	parietal junction	0.0709
750	depending	0.0708
2029	paralimbic	0.0706
900	dysregulation	0.0706
1199	functional magnetic	0.0704
2179	posterior superior	0.07
2382	referential	0.0699
1045	experience	0.0698
1071	extended	0.0697
1004	evaluation	0.0695
2805	suggest	0.0693
868	dorsal anterior	0.0693
657	cortex superior	0.0691
2740	stimuli presented	0.0688
949	empathic	0.0688
943	emotional neutral	0.0687
2569	self referential	0.0684
610	core	0.0683
2885	temporal lobe	0.0681
1616	listened	0.0679
635	cortex contrast	0.0678
2397	regulate	0.0674
2571	semantic	0.0674
2686	sounds	0.0672
944	emotional responses	0.0671
2472	response	0.067
1874	negative positive	0.067
1480	interaction	0.0666
1617	listeners	0.0666
2311	published	0.0665
1990	orbitofrontal cortex	0.0662
1303	heard	0.0659
1295	healthy control	0.0655
568	content	0.0655
247	assigned	0.0655
1738	memories	0.0654
2102	perisylvian	0.0653
285	autobiographical	0.0653
843	dissociations	0.0648
2574	semantically	0.0646
1313	hemodynamic	0.0645
1267	gyrus	0.0644
1591	lexical	0.0643
509	conceptual	0.0641
708	deactivation	0.064
1890	neurobiology	0.064
2674	social cognition	0.0638
166	amnestic	0.0635
2800	successful	0.0634
1534	judgment	0.0628
2156	positive	0.0625
1926	nouns	0.0621
1881	network	0.0621
554	consistently	0.062
2516	rostral anterior	0.0619
3139	word	0.0619
2527	salience	0.0613
2180	posterior temporal	0.0612
2925	thoughts	0.0611
3138	women	0.0611
572	contextual	0.0609
2730	states	0.0609
1006	event	0.0608
2586	sentence comprehension	0.0603
1692	material	0.0602
1225	general	0.0601
1065	exposed	0.0601
1538	junction tpj	0.0601
1077	extent	0.0599
2659	situations	0.0599
701	dacc	0.0599
1336	hippocampus	0.0591
2543	schizophrenia	0.0588
2310	ptsd	0.0587
1584	lesser	0.0586
2658	situation	0.0586
1066	exposure	0.0583
2375	recruits	0.0582
570	context	0.058
1111	false	0.0579
278	auditory	0.0578
283	autism	0.0578
2857	target detection	0.0577
137	age groups	0.0573
1855	music	0.0573
928	elicited	0.0572
88	acoustic	0.0571
1551	language comprehension	0.0571
1470	intended	0.057
2570	self reported	0.0568
1129	female	0.0568
1816	mood	0.0561
284	autism spectrum	0.0559
1467	integrative	0.0558
2481	responsiveness	0.0558
3141	word recognition	0.0557
465	cognitively	0.0556
1481	interactions	0.0553
1400	incongruent	0.0553
1344	hyperactivity	0.0551
897	dysfunctional	0.055
3122	ways	0.055
540	connectivity networks	0.055
2020	pairs	0.0548
1989	orbitofrontal	0.0548
204	anterior temporal	0.0546
967	engagement	0.0546
2818	superior middle	0.0544
965	engage	0.0543
1797	models	0.0542
1431	inferior middle	0.0538
61	aberrant	0.0537
2118	phonological	0.0532
2182	posttraumatic stress	0.0532
636	cortex dacc	0.053
2181	posttraumatic	0.0527
1856	musical	0.0525
853	disturbances	0.0525
2755	stress disorder	0.0525
832	disorder ptsd	0.0523
1274	gyrus insula	0.0522
1068	expression	0.0519
718	decoding	0.0519
2787	subserve	0.0519
817	discriminated	0.0517
1891	neurocognitive	0.0516
1459	insula inferior	0.0516
1525	isolated	0.0516
1196	functional abnormalities	0.0513
1093	face	0.0513
178	analytic	0.0512
1378	impairments	0.0509
1332	highlight	0.0508
728	deficits	0.0507
2268	processes	0.0507
1420	individuals	0.0507
1426	infer	0.0506
1307	heightened	0.0506
642	cortex insula	0.0505
1853	multivariate	0.0504
221	appraisal	0.0503
2702	special	0.0501
2748	strategic	0.05
437	classic	0.05
2508	risk	0.0499
1925	noun	0.0499
1425	induction	0.0498
607	coordinate	0.0498
3118	vulnerability	0.0498
1384	implicit	0.0498
1780	mild cognitive	0.0497
2259	probability	0.0497
1898	neurophysiological	0.0495
1208	functioning	0.0494
75	accompanied	0.0494
926	elevated	0.0493
1965	oddball	0.0493
2130	planum temporale	0.0488
2891	temporale	0.0488
1966	ofc	0.0488
3010	unmedicated	0.0486
1046	experienced	0.0486
571	contexts	0.0486
1034	exhibited	0.0484
557	consolidation	0.0484
2712	speech	0.0484
530	congruent	0.0481
2536	scanned	0.0481
1972	olfactory	0.0478
2829	supramarginal gyrus	0.0477
281	auditory stimuli	0.0476
1201	functional networks	0.0476
1407	independent component	0.0475
2173	posterior cingulate	0.047
2775	studying	0.0468
1547	labeling	0.0467
1848	multimodal	0.0467
1749	men	0.0467
296	awareness	0.0467
2437	reported	0.0465
2892	temporally	0.0465
2839	symptom	0.0462
1461	insular cortex	0.0461
725	deficient	0.046
1372	immediate	0.0459
2984	types	0.0458
555	consisting	0.0458
2544	schizophrenic	0.0457
2129	planum	0.0457
1067	expressed	0.0455
2677	social interactions	0.0455
1885	networks	0.0454
2924	thought	0.0454
2904	terms	0.0453
2199	precuneus posterior	0.0452
961	encoding retrieval	0.0451
1240	given	0.045
2351	reading	0.0449
2762	strongly	0.0449
1327	high risk	0.0448
177	analyses	0.0447
1127	feeling	0.0447
2219	prefrontal temporal	0.0446
695	cues	0.0446
998	estimation	0.0445
310	bases	0.0445
2465	respect	0.0445
277	audiovisual	0.0443
1099	facial expression	0.0443
1589	level signal	0.0443
2701	speaking	0.0442
2999	understanding	0.0442
2886	temporal lobes	0.0441
1096	face stimuli	0.044
970	english	0.044
966	engaged	0.0439
2784	subsequent	0.0439
1282	hallucinations	0.0438
2355	recall	0.0438
2666	skin conductance	0.0437
228	arise	0.0437
2372	recruit	0.0436
543	conscious	0.0436
833	disorders	0.0435
1740	memory encoding	0.0434
2986	typically	0.0434
2084	peaks	0.0433
569	contents	0.0433
1454	instructed	0.0431
2733	status	0.0431
1802	modulates	0.043
3078	viewing	0.043
2710	spectrum	0.0429
2588	separable	0.0428
2700	speakers	0.0428
286	autobiographical memory	0.0427
3102	vlpfc	0.0427
2490	retrieval	0.0427
3104	vocal	0.0425
1266	gyri	0.0424
1750	men women	0.0424
2470	responding	0.0424
2941	tone	0.0424
2782	subjective	0.0422
522	conductance	0.0422
2366	recognizing	0.0421
2028	parahippocampus	0.042
237	asd	0.042
649	cortex ofc	0.0419
1353	idea	0.0418
2635	signal change	0.0418
303	ba 47	0.0418
824	disease ad	0.0418
2172	posterior anterior	0.0417
2390	regarding	0.0416
1799	modified	0.0416
3103	vmpfc	0.0416
834	display	0.0414
2024	paradigms	0.0414
723	default mode	0.0413
3055	ventral anterior	0.0413
2305	psychophysical	0.0413
1724	medial frontal	0.0413
291	available	0.0411
2537	scanned using	0.041
2005	overall	0.0408
1223	gender	0.0408
1156	food	0.0408
2384	refers	0.0408
1889	neurobiological	0.0407
3050	vary	0.0406
1860	native	0.0405
2828	supramarginal	0.0404
2456	resonance correlates	0.0404
477	communication	0.0401
792	differentiation	0.04
1016	evidenced	0.04
722	default	0.0399
2684	sought	0.0399
698	current functional	0.0399
828	disorder	0.0399
2054	pars	0.0398
50	45	0.0398
52	47	0.0396
647	cortex middle	0.0396
518	condition	0.0395
2771	structures	0.0395
2625	short	0.0395
724	default network	0.0393
15	16	0.0392
1774	middle inferior	0.039
1745	memory retrieval	0.039
2309	psychotic	0.0389
2788	subserved	0.0389
898	dysfunctions	0.0389
973	enhances	0.0388
2337	rates	0.0388
848	distraction	0.0387
2109	perspective	0.0386
2591	separately	0.0386
1913	non	0.0386
1275	gyrus medial	0.0386
793	differently	0.0386
1008	event functional	0.0385
1725	medial lateral	0.0385
2707	specificity	0.0381
2166	possibly	0.0381
432	circuit	0.0379
656	cortex suggest	0.0377
1151	focused	0.0376
2879	temporal cortex	0.0376
906	eating	0.0376
2539	scanning	0.0375
2628	showing	0.0374
2969	trauma	0.0374
2081	pcc	0.0374
896	dysfunction	0.0374
165	ambiguous	0.0372
42	38	0.0371
1076	extensively	0.0371
2304	psychopathology	0.0371
806	dimensions	0.037
276	audio	0.0368
2274	producing	0.0368
1408	independently	0.0366
108	adaptive	0.0366
754	depression	0.0366
429	cingulate gyrus	0.0365
1174	frontal	0.0365
606	conveyed	0.0362
715	decision task	0.0361
3065	verb	0.036
2598	serotonin	0.0359
2210	preferences	0.0359
133	affects	0.0359
272	attributed	0.0358
1417	indirect	0.0356
2055	pars opercularis	0.0355
1980	opercularis	0.0355
339	biological	0.0355
2017	painful	0.0355
2398	regulating	0.0353
2760	strong	0.0353
1047	experiences	0.0353
1479	interacting	0.0352
1504	introduction	0.0351
1746	memory task	0.0351
1386	importance	0.0351
583	contributed	0.0351
2338	rating	0.035
2968	transporter	0.035
933	emerge	0.035
1163	forms	0.035
3023	using functional	0.0349
1428	inferences	0.0349
2089	perception	0.0349
451	code	0.0348
32	28	0.0347
1184	frontal temporal	0.0347
581	contrasts	0.0347
160	altered	0.0346
3079	violations	0.0345
2469	responded	0.0345
1513	involve	0.0345
1765	methods functional	0.0344
626	correspondence	0.0344
128	advantage	0.0342
2436	report	0.0342
1018	evoke	0.0342
777	developing	0.0341
2711	spectrum disorders	0.0341
1603	line	0.0341
2171	posterior	0.0339
36	32	0.0339
302	ba 44	0.0339
1602	limited	0.0338
1112	familiar	0.0337
859	documented	0.0337
2273	produces	0.0337
9	12 healthy	0.0337
3057	ventral medial	0.0337
566	containing	0.0336
279	auditory cortex	0.0336
1592	lexical decision	0.0336
1794	mode network	0.0335
1263	growing	0.0334
352	bodily	0.0334
1861	natural	0.0334
2862	task demands	0.0334
364	broca	0.0333
628	cortex	0.0333
1730	medial temporal	0.0332
1882	network connectivity	0.0331
1862	naturalistic	0.0331
1193	frontotemporal	0.0331
1064	exploring	0.0331
2103	persistent	0.033
2455	resonance	0.0329
857	dmn	0.0329
95	activate	0.0328
1543	know	0.0328
2104	person	0.0327
1916	nonverbal	0.0327
1772	middle cingulate	0.0326
1293	healthy	0.0326
1970	older	0.0325
2499	reversed	0.0325
415	characterized	0.0325
496	component ica	0.0325
2175	posterior insula	0.0324
1875	negatively	0.0324
2747	stored	0.0324
2308	psychosis	0.0324
1415	indicating	0.0323
2198	precuneus	0.0321
125	adulthood	0.0319
1355	identification	0.0319
527	conflicting	0.0318
2389	regard	0.0318
753	depressed	0.0318
2854	taking	0.0318
84	accurate	0.0317
1347	hypothalamus	0.0317
1419	individually	0.0317
1063	explored	0.0317
808	direct	0.0316
1793	mode	0.0316
1416	indices	0.0316
1443	inhibitory	0.0315
3072	versus	0.0315
2884	temporal inferior	0.0315
105	ad	0.0315
3094	visual word	0.0315
491	completed	0.0314
2438	reporting	0.0314
1035	exhibited greater	0.0313
2913	theories	0.0313
2645	similarity	0.0312
1732	mediate	0.0311
1988	orbital	0.0311
1374	impact	0.0311
2814	superior	0.0311
463	cognitive task	0.0311
738	demand	0.031
1276	gyrus middle	0.0309
1535	judgment task	0.0308
2357	receiving	0.0308
1648	low level	0.0307
14	15 healthy	0.0306
200	anterior medial	0.0306
3075	videos	0.0305
55	50	0.0305
2713	speech perception	0.0304
661	cortex vlpfc	0.0304
691	crucially	0.0303
1238	german	0.0303
2418	reliably	0.0302
2960	trait	0.0302
2451	research	0.0301
2824	supporting	0.0299
2386	reflected	0.0299
1579	learning task	0.0297
2373	recruited	0.0297
27	23	0.0296
457	cognitive emotional	0.0296
2023	paradigm	0.0296
1566	lateral orbitofrontal	0.0295
49	44	0.0295
798	difficulty	0.0295
150	allele	0.0295
2921	thinking	0.0295
1323	high functioning	0.0294
927	elicit	0.0293
2558	segmentation	0.0293
1176	frontal cortices	0.0293
2105	personal	0.0291
951	emphasize	0.0291
1751	mental	0.0291
2993	underlie	0.0291
2410	relationships	0.029
2685	sound	0.029
1434	inferior prefrontal	0.0289
981	episodic	0.0289
1653	magnetic resonance	0.0288
2638	signaling	0.0288
2015	pain	0.0286
1510	investigating	0.0286
790	differentiate	0.0286
2350	readers	0.0285
508	concepts	0.0285
2621	shift	0.0284
1204	functional role	0.0284
455	cognitive control	0.0283
3025	using resting	0.0283
2918	thermal	0.0282
404	challenge	0.0282
1262	groups	0.0281
726	deficit	0.0281
2761	strongest	0.028
1406	independent	0.028
3155	young adults	0.0279
1306	heat	0.0279
126	adults	0.0279
1277	gyrus posterior	0.0278
1532	judge	0.0277
1743	memory performance	0.0277
2124	pitch	0.0277
835	displayed	0.0276
2793	substantial	0.0276
321	behaviorally	0.0276
2267	processed	0.0276
164	alzheimer disease	0.0275
524	confirm	0.0275
531	congruent incongruent	0.0275
1159	form	0.0275
971	enhance	0.0274
653	cortex posterior	0.0273
3148	written	0.0272
547	consequently	0.0272
74	access	0.0272
1773	middle frontal	0.0271
203	anterior superior	0.0271
1042	expectation	0.027
3127	weight	0.027
593	control network	0.027
2387	reflecting	0.0269
460	cognitive impairment	0.0269
3007	univariate	0.0268
2088	perceiving	0.0268
1460	insular	0.0267
2864	task functional	0.0267
2750	strategy	0.0267
2992	undergoing	0.0266
452	coding	0.0266
529	congruency	0.0266
1615	list	0.0266
445	clips	0.0266
304	background	0.0265
368	calculated	0.0265
466	coherence	0.0264
2002	outcomes	0.0264
621	correlates	0.0262
1398	included	0.0262
430	cingulate precuneus	0.0262
510	concerning	0.0262
163	alzheimer	0.0261
513	conclusion	0.0261
846	distinguish	0.0261
1878	neocortical	0.026
2381	reference	0.026
2848	systems	0.026
1466	integration	0.026
2065	passive	0.026
226	architecture	0.0259
1667	majority	0.0259
1536	judgments	0.0259
1713	means	0.0258
462	cognitive processes	0.0258
1412	indicate	0.0258
1005	evaluations	0.0258
1429	inferior	0.0258
295	avoidance	0.0257
2295	provide new	0.0257
2974	trend	0.0257
1801	modulated	0.0257
3134	widespread	0.0257
1669	makes	0.0256
2363	recognition task	0.0256
81	accounts	0.0255
433	circuitry	0.0255
300	ba 10	0.0255
1789	mnemonic	0.0255
976	environmental	0.0255
1473	intensity	0.0255
1352	ica	0.0254
2214	prefrontal anterior	0.0253
2881	temporal frontal	0.0253
2579	sensitivity	0.0253
2367	recollection	0.0251
1268	gyrus anterior	0.0251
1778	midline	0.025
3064	ventromedial prefrontal	0.025
141	ages	0.0249
2085	people	0.0249
2531	sampling	0.0248
1883	network dmn	0.0248
932	embedded	0.0248
752	depicting	0.0248
662	cortex vmpfc	0.0248
1203	functional organization	0.0246
2114	phases	0.0246
651	cortex pcc	0.0245
1876	negatively correlated	0.0245
1271	gyrus fusiform	0.0244
822	discussed	0.0244
2067	passively	0.0244
342	bipolar disorder	0.0243
1928	novelty	0.0243
271	attribute	0.0243
2838	syllable	0.0243
2637	signal task	0.0242
1110	failure	0.0242
2491	retrieved	0.0242
2796	substrates	0.024
3004	unimodal	0.024
990	errors	0.0239
837	disrupted	0.0237
311	basic	0.0237
1675	manipulating	0.0237
3002	unfamiliar	0.0237
991	especially	0.0237
1453	instead	0.0237
1800	modulate	0.0236
2727	state	0.0235
537	connectivity	0.0234
1146	fluency	0.0233
1389	importantly	0.0233
984	equally	0.0233
2411	relatively	0.0233
1003	evaluating	0.0232
1321	high	0.0232
935	emerging	0.0232
1377	impairment mci	0.0232
978	epilepsy	0.0232
761	design	0.0231
2640	significance	0.0231
454	cognitive	0.0231
2575	semantics	0.0231
2754	stress	0.023
2099	periods	0.023
1296	healthy controls	0.023
356	bold responses	0.023
438	classical	0.0229
735	delayed	0.0229
1455	instruction	0.0228
2302	psychiatric disorders	0.0228
2364	recognize	0.0228
770	detection	0.0228
1168	framework	0.0227
2790	subset	0.0227
2349	read	0.0227
1554	large scale	0.0226
208	anticipatory	0.0226
3037	value	0.0226
2651	simultaneous	0.0226
345	block design	0.0225
2228	presentation	0.0224
2942	tones	0.0224
2246	primary secondary	0.0223
280	auditory cortices	0.0223
436	class	0.0221
69	absent	0.022
1358	identifying	0.0218
2810	sulcus	0.0217
1611	link	0.0217
521	conditions	0.0217
268	attenuated	0.0216
2027	parahippocampal gyrus	0.0216
737	delivered	0.0216
2514	roles	0.0215
1182	frontal operculum	0.0215
2385	reflect	0.0215
316	behavior	0.0215
2785	subsequent memory	0.0214
2961	traits	0.0213
2529	sample	0.0212
2284	pronounced	0.0211
619	correlated negatively	0.021
2555	seed	0.0209
326	believed	0.0209
2617	share	0.0208
2407	relational	0.0208
1502	intrinsic	0.0208
1078	external	0.0208
748	depended	0.0208
297	away	0.0208
2522	run	0.0208
1314	hemodynamic response	0.0207
925	elements	0.0207
1012	everyday	0.0206
59	80	0.0206
1719	mechanism	0.0205
322	behaviors	0.0205
1106	factorial	0.0205
2716	spin	0.0204
2943	took	0.0204
1747	memory tasks	0.0204
2244	primary auditory	0.0204
2573	semantic memory	0.0204
382	categories	0.0203
2495	revealing	0.0203
2506	rich	0.0202
235	arterial spin	0.0202
2361	recognition	0.0202
2997	underpinnings	0.0202
3008	unknown	0.0201
2783	subregions	0.02
2001	outcome	0.02
766	details	0.02
613	correct	0.02
2287	proportion	0.0199
198	anterior insular	0.0199
2404	relate	0.0199
2853	taken	0.0198
2608	seventeen	0.0198
2706	specifically	0.0197
2841	symptoms	0.0197
1217	gain	0.0197
1427	inference	0.0196
1401	inconsistent	0.0196
2880	temporal cortices	0.0196
1971	older adults	0.0196
3018	useful	0.0195
340	biomarker	0.0195
2439	reports	0.0195
856	dlpfc	0.0195
2237	previous functional	0.0195
2867	task irrelevant	0.0195
2160	positively	0.0194
1437	influence	0.0194
2515	rostral	0.0193
515	concrete	0.0193
732	degree	0.0193
910	effect	0.0193
2414	relevant	0.0193
38	34	0.0192
2572	semantic information	0.0192
1444	inhibitory control	0.0192
1451	insight	0.0192
2831	surprisingly	0.0192
1544	knowledge	0.0192
2847	systematically	0.0192
960	encoding	0.0191
2202	predicting	0.0191
707	deactivated	0.019
807	diminished	0.0189
1787	mixed	0.0189
332	better	0.0188
2019	paired	0.0188
2347	reactions	0.0187
1474	intention	0.0187
1705	mci	0.0187
1867	need	0.0186
2154	portions	0.0186
705	day	0.0186
2778	subcortical structures	0.0186
963	end	0.0185
2135	played	0.0185
1776	middle superior	0.0185
1026	exclusively	0.0184
2380	reductions	0.0184
2566	selectively	0.0184
1735	mediating	0.0183
666	cortical network	0.0183
2449	requires	0.0182
1375	impaired	0.0181
1619	literature	0.0181
1013	everyday life	0.0181
1593	life	0.018
1317	heschl gyrus	0.018
2542	scenes	0.0178
1011	events	0.0178
863	dominance	0.0178
2391	regardless	0.0178
1399	includes	0.0177
2444	representing	0.0177
19	18 healthy	0.0174
2161	positively correlated	0.0174
1383	implications	0.0174
1572	lateralized	0.0174
2493	retrosplenial cortex	0.0173
1975	online	0.0173
2966	transient	0.0173
2577	sense	0.0173
3061	ventrolateral	0.0172
288	automatic	0.0172
2253	priming	0.0172
2139	plays role	0.0172
1368	images acquired	0.0172
2282	prolonged	0.0172
1809	money	0.0171
2230	presented	0.0171
72	abuse	0.0171
2978	trigger	0.0171
2840	symptom severity	0.017
668	cortical subcortical	0.017
2931	time courses	0.017
434	circuits	0.0169
553	consistency	0.0169
842	dissociation	0.0169
709	deactivations	0.0169
246	assessments	0.0169
123	adopted	0.0168
1529	items	0.0168
3074	video clips	0.0168
1518	ipl	0.0168
744	demonstrates	0.0168
2865	task induced	0.0167
3124	weaker	0.0166
641	cortex inferior	0.0166
2061	particular	0.0165
43	39	0.0165
2970	traumatic	0.0164
2789	subserving	0.0164
2462	resonance performing	0.0164
1388	important role	0.0163
1691	matching task	0.0163
1302	healthy young	0.0163
1048	experiencing	0.0163
444	clinically	0.0163
2078	patient groups	0.0162
1152	focusing	0.0161
1981	operculum	0.0161
3049	various	0.0161
1761	methodological	0.0161
1304	hearing	0.0161
2503	rewarding	0.016
111	addition	0.016
180	analyzed	0.016
2690	span	0.016
954	employing	0.0158
2066	passive viewing	0.0158
1236	genetic risk	0.0158
1486	intermediate	0.0157
1509	investigates	0.0157
2994	underlies	0.0156
3001	unexpected	0.0156
406	challenging	0.0156
788	differential	0.0155
341	bipolar	0.0153
25	21	0.0153
222	approach	0.0152
1178	frontal gyri	0.0152
2471	responds	0.0152
704	date	0.0152
1294	healthy adults	0.0152
2236	previous	0.015
736	delineate	0.015
1580	led	0.0149
290	autonomic	0.0149
476	commonly	0.0149
239	aspect	0.0149
1215	fusiform gyrus	0.0147
2741	stimulus	0.0147
3012	unrelated	0.0147
1239	gestures	0.0147
227	argue	0.0147
2424	remaining	0.0146
578	contrast	0.0145
2605	sets	0.0144
2612	sexual	0.0144
2745	stop signal	0.0143
3042	variance	0.0143
1652	magnetic	0.0143
485	compensation	0.0143
520	conditioning	0.0142
1130	females	0.0141
2779	subgenual	0.0141
1804	modulation	0.0141
1465	integrating	0.0141
3063	ventromedial	0.014
97	activations	0.014
1197	functional connectivity	0.0139
2643	silent	0.0139
305	balance	0.0139
1421	induce	0.0139
2208	predominantly	0.0138
1523	irrespective	0.0138
251	associative	0.0138
1923	noted	0.0137
158	alteration	0.0137
2995	underlying	0.0137
2101	perirhinal	0.0137
2772	structures involved	0.0136
1511	investigation	0.0136
514	concomitant	0.0136
1522	irrelevant	0.0136
361	brief	0.0136
2972	treatment	0.0136
2176	posterior medial	0.0136
1445	initial	0.0135
2665	skin	0.0135
677	covariance	0.0135
2549	se	0.0135
1953	occipital lobe	0.0135
8	12	0.0133
914	effects	0.0133
495	component	0.0133
881	double dissociation	0.0132
2923	thirty	0.0132
1779	mild	0.0131
2018	pair	0.013
2183	potential	0.013
330	best	0.013
2232	preserved	0.0129
2987	typically developing	0.0129
1709	mean age	0.0129
2206	predictive	0.0129
3046	varied	0.0128
1113	familiarity	0.0128
1528	item	0.0128
675	course	0.0128
2496	reveals	0.0127
702	daily	0.0127
458	cognitive function	0.0127
1369	imagine	0.0127
592	control groups	0.0126
3043	variant	0.0126
275	atypical	0.0126
2480	responsive	0.0125
2559	segregated	0.0124
781	diagnosis	0.0124
486	compensatory	0.0124
2207	predicts	0.0124
1316	heschl	0.0123
2115	phenomena	0.0123
2083	peak	0.0122
1331	highest	0.0122
982	episodic memory	0.0122
1143	flexible	0.012
234	arterial	0.0118
2097	periaqueductal	0.0118
201	anterior posterior	0.0118
2634	signal	0.0118
419	children adolescents	0.0115
2744	stop	0.0115
2187	powerful	0.0114
2742	stimulus driven	0.0114
113	additionally	0.0113
779	developmental	0.0112
1105	factor	0.0112
1924	notion	0.0112
1516	involves	0.0111
2583	sensory information	0.0111
763	designs	0.011
136	age gender	0.011
710	deaf	0.011
1884	network involved	0.0109
2691	sparse	0.0109
1237	genotype	0.0108
114	addressed	0.0108
1624	lobe mtl	0.0108
1982	opposed	0.0108
238	asked	0.0108
3005	unique	0.0107
864	dominant	0.0107
209	antidepressant	0.0107
1733	mediated	0.0107
2145	polymorphism	0.0106
1539	just	0.0106
1052	experimentally	0.0106
442	clearly	0.0106
1114	family	0.0105
1278	gyrus precuneus	0.0105
2298	provides evidence	0.0105
2377	reduce	0.0105
1169	free	0.0104
2327	randomized	0.0104
1273	gyrus inferior	0.0104
755	depressive	0.0104
333	better understanding	0.0102
1387	important	0.0101
2419	relies	0.0099
24	2007	0.0099
992	essential	0.0099
1036	exhibiting	0.0098
2328	randomly	0.0098
2668	slow	0.0098
3059	ventral striatum	0.0098
1248	goal directed	0.0097
2062	particularly	0.0097
1292	health	0.0097
1846	mtl	0.0096
2111	pfc	0.0095
1207	functionally connected	0.0095
2354	reasoning	0.0094
2513	role	0.0094
2509	risk factor	0.0094
1335	hippocampal	0.0094
2777	subcortical	0.0094
3153	yielded	0.0094
3154	young	0.0094
1489	internally	0.0093
1671	male	0.0093
2550	search	0.0093
3140	word form	0.0093
962	encompassing	0.0093
1334	highly	0.0092
1017	evident	0.0092
1620	little	0.0092
294	avoid	0.0092
585	contributing	0.0092
2323	questions	0.0091
472	combinations	0.0091
2932	time series	0.0091
920	elderly	0.0091
631	cortex anterior	0.009
249	association cortex	0.009
1070	extend	0.009
2633	sign	0.0089
416	characters	0.0089
1033	exhibit	0.0088
309	baseline	0.0088
1999	orthographic	0.0088
2307	psychophysiological interaction	0.0088
1023	examining	0.0087
2365	recognized	0.0087
1494	interpreted	0.0087
417	childhood	0.0086
2976	trial trial	0.0086
1694	matrix	0.0086
1161	formed	0.0086
1493	interpretation	0.0086
791	differentiated	0.0086
2420	rely	0.0086
244	assessing	0.0085
1505	invasive	0.0085
826	diseases	0.0084
850	distributed	0.0084
2318	quantified	0.0084
739	demanding	0.0084
1877	negativity	0.0082
740	demands	0.0082
2229	presentations	0.0082
1769	mid	0.0081
1507	inversely	0.0081
1107	factorial design	0.0081
2094	performances	0.0081
2344	reaction	0.0081
448	closely	0.008
1349	hypothesize	0.008
2087	perceived	0.008
145	aimed	0.0079
930	elucidate	0.0079
3062	ventrolateral prefrontal	0.0079
2714	speech production	0.0079
809	direct evidence	0.0078
1305	heart	0.0078
1232	generation	0.0078
259	attend	0.0077
1325	high low	0.0077
28	24	0.0077
2602	session	0.0077
594	control processes	0.0077
1403	increases	0.0076
2703	specialization	0.0076
603	convergence	0.0076
655	cortex precuneus	0.0076
315	beginning	0.0075
1101	facilitate	0.0074
318	behavioral measures	0.0074
2358	recently	0.0073
589	control condition	0.0073
453	cognition	0.0073
1542	kinds	0.0072
1320	hierarchical	0.0072
1553	large	0.0072
1224	gene	0.0072
3120	water	0.0072
2610	severity	0.0071
395	centered	0.0071
1165	fourteen	0.0071
189	angular gyrus	0.0071
40	36	0.007
1442	inhibition	0.007
2551	second	0.007
1491	interplay	0.007
481	comparing	0.007
841	dissociated	0.007
2326	random effects	0.0069
2797	subtle	0.0069
2312	pure	0.0068
2873	task using	0.0068
620	correlated positively	0.0068
1718	measuring	0.0067
3036	valuable	0.0067
410	character	0.0067
3129	whilst	0.0067
931	elucidated	0.0067
3147	worse	0.0066
652	cortex pfc	0.0066
756	depressive disorder	0.0065
1676	manipulation	0.0064
1936	numerous	0.0064
213	apparent	0.0064
526	conflict	0.0064
104	acute	0.0064
3067	verbal fluency	0.0063
1007	event design	0.0063
1886	networks involved	0.0063
323	behaviour	0.0062
350	blood oxygen	0.0062
2330	ranging	0.0061
2107	personality traits	0.0061
1396	incentive	0.006
2272	produced	0.0059
3053	vector	0.0059
2068	past	0.0059
78	accordingly	0.0058
146	aims	0.0058
1929	noxious	0.0058
1590	levels	0.0057
82	accumbens	0.0057
1757	met	0.0056
2403	reinforcement	0.0056
720	decreasing	0.0056
2227	presence	0.0055
1704	maximum	0.0055
1281	half	0.0055
1932	nucleus accumbens	0.0055
344	block	0.0055
646	cortex medial	0.0055
1438	influenced	0.0054
3157	younger	0.0053
1497	intervention	0.0053
1043	expectations	0.0053
475	common	0.0053
869	dorsal medial	0.0053
2532	scale	0.0052
1564	lateral medial	0.0052
660	cortex ventral	0.0052
1707	mdd	0.0051
2011	oxygen level	0.0051
23	200	0.0051
1109	failed	0.005
602	conventional	0.0049
2600	served	0.0049
2482	rest	0.0049
1987	oral	0.0048
188	angular	0.0047
336	biases	0.0047
2473	response conflict	0.0046
1656	magnitude	0.0046
2294	provide evidence	0.0046
2604	set	0.0046
830	disorder mdd	0.0045
1041	expectancy	0.0045
372	canonical	0.0045
2303	psychological	0.0044
469	collected	0.0043
1108	factors	0.0043
1770	midbrain	0.0043
2320	quantitative	0.0043
1744	memory processes	0.0043
327	beneficial	0.0043
2396	regular	0.0043
184	anatomically	0.0041
2721	spontaneous	0.0041
351	blood oxygenation	0.0041
1939	objective	0.0041
2317	quality	0.0041
1712	meaningful	0.0041
671	cortico	0.004
2809	sulci	0.004
1514	involved	0.004
51	46	0.004
1226	general linear	0.004
2238	previous reports	0.004
2803	suffering	0.0039
1119	faster	0.0039
20	19	0.0039
2464	resources	0.0038
1824	motivation	0.0038
1456	instructions	0.0038
712	debated	0.0038
2644	similarities	0.0038
2667	sleep	0.0038
2501	reward	0.0038
1811	monitored	0.0038
3121	way	0.0038
959	encoded	0.0037
506	concentration	0.0037
1498	interventions	0.0037
212	aphasia	0.0037
2138	plays important	0.0036
1452	insights	0.0035
1072	extending	0.0035
2922	thirteen	0.0035
366	brodmann ba	0.0035
1812	monitoring	0.0034
2498	reverse	0.0033
618	correlated	0.0033
2494	reveal	0.0033
1663	maintenance	0.0033
2492	retrosplenial	0.0033
2016	pain intensity	0.0032
2474	response inhibition	0.0031
1257	greatest	0.003
428	cingulate cortices	0.003
47	41	0.003
2648	simply	0.003
124	adult	0.003
348	blood	0.0029
2406	relation	0.0029
1540	key	0.0029
1546	known involved	0.0029
407	change	0.0029
1869	needs	0.0029
2234	pressure	0.0029
818	discriminating	0.0028
2757	striatum	0.0028
1103	facilitation	0.0028
30	26	0.0028
2786	subsequently	0.0027
253	assumed	0.0027
176	analysed	0.0027
794	differing	0.0027
2799	success	0.0026
1825	motivational	0.0025
2239	previous research	0.0025
2980	true	0.0025
595	control task	0.0024
202	anterior prefrontal	0.0024
2378	reducing	0.0024
1475	intentional	0.0023
2301	psychiatric	0.0023
1948	obtain	0.0023
1527	issues	0.0023
2012	oxygenation	0.0022
2466	respective	0.0022
2209	preference	0.0022
899	dyslexia	0.0021
2592	separation	0.0021
2137	plays	0.002
474	combining	0.002
1960	occurred	0.002
782	diagnostic	0.0019
334	bias	0.0019
3150	year old	0.0019
836	displays	0.0018
2985	typical	0.0018
121	adolescent	0.0018
1665	major depression	0.0018
1137	finally	0.0017
2025	parahippocampal	0.0017
1674	manipulated	0.0017
2458	resonance healthy	0.0015
68	absence	0.0015
3143	work	0.0014
538	connectivity analyses	0.0014
2070	pathological	0.0014
53	48	0.0014
1175	frontal cortex	0.0013
682	critical	0.0013
637	cortex dlpfc	0.0013
1191	frontopolar	0.0013
282	auditory visual	0.0012
911	effective	0.0012
2597	series	0.0012
676	courses	0.0011
320	behavioral responses	0.0011
2275	production	0.0011
1364	illustrate	0.0011
1922	notably	0.001
3073	video	0.0009
299	ba	0.0009
2126	placebo	0.0009
639	cortex frontal	0.0009
2476	response time	0.0009
2662	sizes	0.0009
245	assessment	0.0009
2446	require	0.0008
439	classification	0.0008
713	decision	0.0008
2010	oxygen	0.0007
2255	principle	0.0006
2201	predicted	0.0005
1666	major depressive	0.0005
1269	gyrus ba	0.0005
1613	linking	0.0005
120	adolescence	0.0005
1394	improves	0.0004
2168	post hoc	0.0004
225	approximately	0.0004
3123	weak	0.0004
2194	preceding	0.0004
2412	relatives	0.0004
479	comparable	0.0003
1363	illness	0.0002
45	3t	0.0002
769	detecting	0.0002
861	domain	0.0001
2360	receptors	0.0001
2211	preferential	0.0001
1595	like	0.0001
874	dorsolateral prefrontal	0.0
1739	memory	-0.0001
2193	preceded	-0.0001
565	contained	-0.0001
2352	real	-0.0001
2346	reaction times	-0.0001
33	29	-0.0001
2758	striking	-0.0002
2425	remember	-0.0002
1623	lobe	-0.0002
2869	task positive	-0.0002
1418	individual	-0.0002
2077	patient group	-0.0002
786	differed	-0.0002
2167	post	-0.0003
560	constrained	-0.0003
934	emerged	-0.0004
953	employed	-0.0004
3146	world	-0.0004
729	define	-0.0004
888	dsm iv	-0.0004
625	corresponded	-0.0005
365	brodmann	-0.0005
487	competing	-0.0006
214	appear	-0.0006
89	acquired	-0.0006
3051	varying	-0.0007
2888	temporal parietal	-0.0007
500	comprised	-0.0007
3022	using event	-0.0007
1526	issue	-0.0007
2655	single trial	-0.0008
1083	extraction	-0.0008
484	compensate	-0.0009
3158	younger adults	-0.0009
883	driven	-0.0009
2870	task relevant	-0.0009
2074	pathway	-0.001
2096	perfusion	-0.001
2650	simulation	-0.001
223	approaches	-0.001
674	coupling	-0.001
2205	predictions	-0.001
435	clarify	-0.001
2223	premotor cortices	-0.0011
605	conversely	-0.0011
2026	parahippocampal cortex	-0.0011
1983	opposite	-0.0011
1621	little known	-0.0011
2004	outside	-0.0011
1235	genetic	-0.0012
2467	respectively	-0.0012
3092	visual stimulus	-0.0013
312	basis	-0.0014
2930	time course	-0.0014
122	adolescents	-0.0014
270	attributable	-0.0014
1638	long term	-0.0014
810	directed	-0.0014
2153	portion	-0.0014
821	discuss	-0.0014
1330	higher order	-0.0014
697	current	-0.0014
2184	potentially	-0.0015
890	dual	-0.0015
3132	wide	-0.0015
2374	recruitment	-0.0015
3056	ventral dorsal	-0.0016
2009	overt	-0.0016
2981	turn	-0.0016
2497	reversal	-0.0016
2622	shifted	-0.0017
216	appeared	-0.0017
879	double	-0.0017
1397	include	-0.0017
269	attenuation	-0.0018
1515	involvement	-0.0018
2296	provided	-0.0018
2321	question	-0.0019
1462	intact	-0.0019
1200	functional network	-0.0019
77	according	-0.0019
2200	predict	-0.0019
2235	presumably	-0.002
2146	pons	-0.002
3006	uniquely	-0.002
2863	task difficulty	-0.0021
783	did	-0.0021
99	actively	-0.0021
880	double blind	-0.0021
789	differentially	-0.0021
1974	ongoing	-0.0022
2427	remote	-0.0022
376	capture	-0.0022
1601	limitations	-0.0022
2872	task task	-0.0023
109	add	-0.0023
1577	learned	-0.0023
403	certain	-0.0024
391	cause	-0.0024
1482	interactive	-0.0025
2729	state networks	-0.0025
2982	twice	-0.0025
598	controls	-0.0025
488	competition	-0.0026
2148	poorer	-0.0026
644	cortex lateral	-0.0026
2258	probabilistic	-0.0026
2417	reliable	-0.0026
972	enhancement	-0.0027
1968	offers	-0.0027
2322	questionnaire	-0.0027
1786	mirror neuron	-0.0027
2487	resulted	-0.0027
1576	learn	-0.0028
1658	main effect	-0.0029
2825	supports	-0.0029
346	blocked	-0.0029
845	distinction	-0.003
887	dsm	-0.003
2669	slower	-0.0031
2749	strategies	-0.0031
1125	features	-0.0032
1422	induced	-0.0032
542	connectivity posterior	-0.0032
2216	prefrontal cortical	-0.0033
2897	tend	-0.0033
2708	specified	-0.0033
2774	studied	-0.0034
2132	play	-0.0034
2479	responsible	-0.0034
1818	morphological	-0.0035
2261	probe	-0.0035
1731	median	-0.0035
1376	impairment	-0.0035
1693	materials	-0.0037
1636	locus	-0.0037
2286	properties	-0.0037
733	degrees	-0.0038
1943	observer	-0.0038
2989	uncertain	-0.0038
2979	triggered	-0.0039
687	cross sectional	-0.0039
422	choices	-0.0039
1195	function	-0.0039
2554	sectional	-0.0039
196	anterior inferior	-0.0039
2547	scores	-0.0039
688	crossover	-0.004
461	cognitive performance	-0.004
2752	streams	-0.0041
2606	setting	-0.0041
1324	high level	-0.0041
1138	fine	-0.0042
2899	tendency	-0.0042
266	attentional	-0.0042
2306	psychophysiological	-0.0042
2866	task involving	-0.0042
1075	extensive	-0.0043
338	binding	-0.0044
1142	fixed	-0.0044
26	22	-0.0044
517	concurrently	-0.0044
2519	rt	-0.0045
1338	hoc	-0.0045
1264	guide	-0.0045
317	behavioral	-0.0045
2297	provides	-0.0045
2413	relevance	-0.0046
895	dynamics	-0.0046
2530	samples	-0.0047
2293	provide	-0.0047
854	diverse	-0.0048
2121	physiological	-0.0048
229	arising	-0.0048
2599	serve	-0.0049
473	combined	-0.0049
860	does	-0.0049
784	did differ	-0.0049
2362	recognition memory	-0.0049
873	dorsolateral	-0.0049
1329	higher level	-0.005
215	appearance	-0.005
2753	strength	-0.005
347	blocks	-0.005
1019	evoked	-0.0051
2616	shapes	-0.0051
2080	patterns	-0.0051
1573	lead	-0.0052
3047	varies	-0.0052
119	administration	-0.0052
467	coherent	-0.0052
3084	visual auditory	-0.0052
780	diagnosed	-0.0053
2731	static	-0.0053
157	alter	-0.0053
314	bayesian	-0.0054
1059	explicitly	-0.0054
11	14	-0.0054
1899	neuropsychiatric	-0.0055
773	determined	-0.0055
2113	phase	-0.0055
751	depends	-0.0055
258	attempted	-0.0055
142	aging	-0.0055
446	close	-0.0055
409	changing	-0.0056
760	described	-0.0056
840	dissociate	-0.0056
1205	functional structural	-0.0056
2807	suggesting	-0.0057
1991	order	-0.0057
1657	main	-0.0057
1561	later	-0.0058
1359	identity	-0.0058
414	characterize	-0.0059
1609	lingual gyrus	-0.0059
1423	induces	-0.006
1764	methods	-0.006
1622	load	-0.006
424	chronic	-0.006
1567	lateral parietal	-0.0061
2257	priori	-0.0061
2977	trials	-0.0061
1062	explore	-0.0062
2108	persons	-0.0062
492	completely	-0.0062
1977	open	-0.0062
2030	parallel	-0.0063
1685	marker	-0.0063
1354	identical	-0.0064
772	determine	-0.0065
1832	motor pre	-0.0065
1908	nineteen	-0.0066
2521	rules	-0.0066
63	ability	-0.0066
579	contrasted	-0.0066
2264	procedure	-0.0066
2990	uncertainty	-0.0066
2383	referred	-0.0067
1792	modality	-0.0067
79	account	-0.0067
494	complexity	-0.0067
1541	key role	-0.0068
2013	oxygenation level	-0.0068
468	cohort	-0.0068
1690	matching	-0.0068
206	anticipated	-0.0069
2435	replicated	-0.0069
1	01	-0.0069
1645	low	-0.0069
2724	stages	-0.007
16	16 healthy	-0.007
411	characteristic	-0.007
3044	variation	-0.007
851	distributed network	-0.0071
1508	inversely correlated	-0.0071
1025	excessive	-0.0072
2266	process	-0.0072
743	demonstrated	-0.0073
2646	similarly	-0.0073
2226	preparatory	-0.0074
205	anti	-0.0075
2781	subject	-0.0075
693	cue	-0.0075
1260	group	-0.0076
929	elicits	-0.0076
2006	overlap	-0.0076
796	difficult	-0.0077
1024	example	-0.0077
2158	positive correlations	-0.0077
2036	parametrically	-0.0077
3119	watched	-0.0078
2379	reduction	-0.0078
2806	suggested	-0.0078
905	easy	-0.0078
1162	forming	-0.0078
968	engages	-0.0079
3000	understood	-0.0079
2620	shed light	-0.0079
384	category	-0.0079
64	able	-0.0079
2795	substrate	-0.008
2409	relationship	-0.008
2912	theoretical	-0.0081
2944	tool	-0.0081
1319	heterogeneous	-0.0081
1706	md	-0.0081
2212	preferentially	-0.0081
1984	optimal	-0.0082
67	abnormality	-0.0082
532	conjunction	-0.0082
1337	history	-0.0082
1039	existing	-0.0083
1742	memory load	-0.0083
39	35	-0.0083
519	conditioned	-0.0083
2270	processes underlying	-0.0083
1002	evaluated	-0.0083
3066	verbal	-0.0085
1233	generators	-0.0085
839	dissociable	-0.0085
533	connected	-0.0086
975	environment	-0.0086
501	compromised	-0.0087
1154	followed	-0.0087
703	damage	-0.0087
2518	rs	-0.0088
240	aspects	-0.0088
1734	mediates	-0.0088
2448	requirements	-0.0089
1912	noise	-0.0089
2615	shaped	-0.0089
545	consequence	-0.0089
778	development	-0.0089
1533	judged	-0.0089
2116	phenomenon	-0.009
1213	fusiform face	-0.009
915	efficacy	-0.0092
2663	skill	-0.0093
1914	non human	-0.0093
600	controls using	-0.0093
363	broader	-0.0093
261	attending	-0.0094
1763	methodology principal	-0.0094
3039	variability	-0.0094
1014	evidence	-0.0095
381	categorical	-0.0095
2277	profiles	-0.0096
993	establish	-0.0096
2652	simultaneously	-0.0096
1756	mesial	-0.0096
2388	reflects	-0.0096
360	brainstem	-0.0097
480	compare	-0.0097
1921	normally	-0.0098
1835	motor responses	-0.0098
2285	proper	-0.0098
2619	shed	-0.0098
774	determining	-0.0098
894	dynamically	-0.0099
1863	nature	-0.0099
2459	resonance identify	-0.0099
48	42	-0.0099
179	analyze	-0.01
2858	targeted	-0.01
1350	hypothesized	-0.01
1918	normal controls	-0.01
2353	real time	-0.01
413	characterization	-0.0101
1521	iq	-0.0101
679	covert	-0.0101
378	carriers	-0.0101
2991	unclear	-0.0101
957	enables	-0.0101
236	articulatory	-0.0102
989	error	-0.0102
1548	lack	-0.0102
2489	retention	-0.0103
573	continuous	-0.0103
2332	rapidly	-0.0104
2613	sham	-0.0104
2639	signals	-0.0105
849	distractors	-0.0105
390	causality	-0.0105
408	changed	-0.0105
2254	principal	-0.0106
1300	healthy male	-0.0106
2973	treatments	-0.0106
1852	multisensory	-0.0106
1173	frequently	-0.0107
2626	short term	-0.0107
1710	mean diffusivity	-0.0107
71	abstract	-0.0107
711	debate	-0.0108
1587	level	-0.0108
1030	executive control	-0.0108
771	detection task	-0.0108
1684	marked	-0.0108
1216	future	-0.0108
1009	event potential	-0.0108
1040	exists	-0.0108
218	application	-0.0108
596	controlled	-0.0109
700	cycle	-0.0111
1895	neuron	-0.0111
98	active	-0.0111
367	button	-0.0111
1222	gaze	-0.0111
1962	occurring	-0.0112
1887	neuroanatomical	-0.0112
1411	indexed	-0.0112
1385	imply	-0.0113
1031	executive function	-0.0113
1441	inhibit	-0.0113
1115	far	-0.0113
678	covaried	-0.0113
54	49	-0.0114
1888	neuroanatomy	-0.0115
638	cortex dorsal	-0.0115
1672	male female	-0.0115
374	capacity	-0.0115
1073	extends	-0.0115
681	criteria	-0.0116
922	electroencephalography	-0.0116
207	anticipation	-0.0116
86	achieve	-0.0117
1280	gyrus superior	-0.0117
2429	repeat	-0.0118
2334	rarely	-0.0118
1859	naming	-0.0118
1726	medial orbitofrontal	-0.0119
90	acquisition	-0.0119
386	caudate	-0.012
161	alternating	-0.012
1478	interact	-0.012
2911	thalamus	-0.0121
2967	transition	-0.0121
2709	spectral	-0.0121
670	cortices	-0.0124
1464	integrated	-0.0124
2488	resulting	-0.0124
1568	lateral prefrontal	-0.0125
256	atrophy	-0.0125
3009	unlike	-0.0125
93	action observation	-0.0126
1995	oriented	-0.0126
1136	final	-0.0126
1708	mean	-0.0127
640	cortex greater	-0.0127
3116	voxelwise	-0.0127
741	dementia	-0.0127
267	attentional control	-0.0127
37	33	-0.0127
13	15	-0.0128
2776	sub	-0.0128
1651	machine	-0.0128
1150	focus	-0.0129
383	categorization	-0.0129
871	dorsal striatum	-0.0129
1664	major	-0.0129
420	chinese	-0.013
1996	orienting	-0.013
421	choice	-0.013
2195	precentral	-0.013
2252	prime	-0.013
1555	largely	-0.0131
2836	switch	-0.0131
1570	laterality	-0.0132
329	benefits	-0.0132
2278	progression	-0.0132
3076	view	-0.0133
181	analyzed using	-0.0133
1722	mechanisms underlying	-0.0133
1492	interpret	-0.0133
1673	males	-0.0134
1298	healthy human	-0.0134
866	dopaminergic	-0.0134
3	05 corrected	-0.0134
1910	nodes	-0.0134
1958	occipitotemporal	-0.0136
1798	moderate	-0.0136
1440	information	-0.0136
1212	fusiform	-0.0136
2504	rewards	-0.0137
3019	users	-0.0138
2934	times	-0.0138
1605	linear model	-0.0138
1187	fronto striatal	-0.0138
977	environments	-0.0139
2560	segregation	-0.0139
1081	extract	-0.0139
1333	highlighted	-0.014
152	allow	-0.014
2331	rapid	-0.014
117	adjustments	-0.014
1380	implemented	-0.014
22	20 healthy	-0.014
3152	yield	-0.0141
1402	incorrect	-0.0141
2792	substantia	-0.0141
1961	occurrence	-0.0142
1345	hyperactivity disorder	-0.0142
562	construct	-0.0142
2339	rating scale	-0.0142
1625	lobes	-0.0142
138	age healthy	-0.0142
2909	tests	-0.0142
2664	skills	-0.0142
2950	track	-0.0143
1868	needed	-0.0144
1356	identified	-0.0144
1942	observations	-0.0144
584	contributes	-0.0144
2917	therapy	-0.0144
2671	small	-0.0145
2315	putamen	-0.0145
102	actual	-0.0145
2431	repeatedly	-0.0145
103	actually	-0.0145
1413	indicated	-0.0146
983	equal	-0.0146
2086	perceive	-0.0146
561	constraints	-0.0146
549	considerable	-0.0147
1531	joint	-0.0147
1969	old	-0.0147
2696	spatial temporal	-0.0148
819	discrimination	-0.0148
762	designed	-0.0148
3021	using	-0.0148
952	empirical	-0.0149
393	causes	-0.0149
1677	manipulations	-0.015
1559	latencies	-0.015
825	disease pd	-0.015
2835	sustained attention	-0.0151
1055	explain	-0.0151
3033	valid	-0.0152
264	attention network	-0.0152
1054	expertise	-0.0152
1057	explanation	-0.0152
2031	paralleled	-0.0153
1155	following	-0.0153
2345	reaction time	-0.0154
3096	visually presented	-0.0154
587	contributions	-0.0155
727	deficit hyperactivity	-0.0155
87	achieved	-0.0155
397	central role	-0.0155
1309	help	-0.0155
1291	head	-0.0156
1807	monetary	-0.0156
2133	play important	-0.0157
387	caudate nucleus	-0.0157
1362	iii	-0.0157
2468	respond	-0.0157
1967	offer	-0.0157
872	dorsal ventral	-0.0158
716	decisions	-0.0158
489	complementary	-0.0158
2910	thalamic	-0.0159
1588	level bold	-0.0159
659	cortex thalamus	-0.0159
96	activates	-0.0159
362	broad	-0.016
2045	parietal lobules	-0.016
2071	pathology	-0.016
1784	minimal	-0.016
3020	uses	-0.016
2502	reward anticipation	-0.016
1594	light	-0.016
1439	influences	-0.0161
1095	face recognition	-0.0161
[truncated: 1,161 more rows]
