# Supplementary material for: Neurofunctional Correlates of Emotional Dysregulation: Systematic Review and ALE Meta‐Analysis
Source: Brain Behav. 2026 Apr 16;16(4):e71376. doi: 10.1002/brb3.71376 (PMC13087441; doi:10.1002/brb3.71376)
Supplement: Supplementary file 3 — Supplementary SuppMat: brb371376‐sup‐0003‐SuppMat.zip [file BRB3-16-e71376-s004.zip › Supplementary Materials - NeuroSynth/Supplementary Materials/Full_hypo_comb_ALE.txt]

Feature	/home/davide.coraci/Desktop/review_ern_gianluca/results/Full_hypo/Full_hypo_comb_ALE.nii
001	-0.0376
01	-0.0271
05	-0.0797
05 corrected	-0.0484
10	-0.0491
10 healthy	-0.0158
100	-0.0396
11	-0.0592
12	-0.0032
12 healthy	0.0264
13	-0.045
14	-0.0558
14 healthy	-0.0402
15	-0.0268
15 healthy	0.0462
16	-0.0261
16 healthy	-0.0203
17	-0.059
18	-0.0749
18 healthy	0.0293
19	-0.0639
20	-0.0613
20 healthy	-0.0275
200	-0.0268
2007	0.0279
21	-0.0454
22	-0.0635
23	-0.0394
24	-0.016
25	-0.0582
26	-0.0439
27	-0.0547
28	-0.0366
29	-0.0283
30	-0.057
31	-0.022
32	-0.0116
33	-0.0078
34	-0.049
35	-0.034
36	-0.0002
37	-0.0268
38	-0.0395
39	-0.0408
3d	-0.0255
3t	-0.0105
40	-0.0147
41	-0.036
42	-0.0306
44	0.0264
45	0.0489
46	0.0347
47	-0.0137
48	-0.0167
49	0.0262
50	-0.04
60	-0.0714
70	-0.0418
75	-0.0243
80	-0.0537
90	-0.0352
aberrant	-0.0218
abilities	0.0008
ability	-0.0195
able	0.0421
abnormal	-0.0698
abnormalities	-0.115
abnormality	-0.0526
absence	0.0057
absent	0.0327
absolute	-0.0428
abstract	-0.0014
abuse	-0.0388
acc	0.0605
access	-0.0225
accompanied	0.033
accordance	-0.0386
according	0.0343
accordingly	0.0385
account	-0.0167
accounted	-0.0028
accounts	0.027
accumbens	-0.0341
accuracy	0.0337
accurate	0.0357
accurately	0.0045
achieve	-0.0024
achieved	-0.0516
acoustic	0.0122
acquired	-0.058
acquisition	0.0189
act	-0.0361
action	0.074
action observation	0.0538
actions	0.0482
activate	0.0757
activates	0.0601
activations	0.0882
active	0.1016
actively	0.0208
activities	-0.0345
acts	0.0015
actual	0.0842
actually	0.0428
acute	-0.0399
ad	-0.0665
adaptation	0.0378
adapted	0.0238
adaptive	0.0353
add	0.0005
addiction	-0.0248
addition	-0.0142
additional	0.0347
additionally	-0.0061
addressed	0.0075
adhd	-0.0488
adjacent	0.0647
adjustments	0.0048
administered	-0.0161
administration	0.0145
adolescence	-0.047
adolescent	-0.0491
adolescents	-0.0617
adopted	-0.0288
adult	-0.0397
adulthood	-0.0595
adults	0.0007
advanced	0.0208
advantage	0.0332
affect	-0.0228
affected	-0.0186
affecting	-0.0271
affective	0.0078
affects	-0.0394
age	-0.1117
age controls	-0.03
age gender	-0.0648
age groups	-0.0129
age healthy	-0.0179
age sex	-0.0746
aged	-0.027
ages	0.0354
aging	-0.0137
agreement	0.0407
aim	-0.0537
aimed	0.0442
aims	0.0027
al	0.0002
alcohol	-0.0232
algorithm	-0.0417
allele	-0.0277
allocation	0.0478
allow	-0.0176
allowed	0.0334
allowing	0.0182
allows	-0.012
alpha	-0.064
alter	0.0094
alteration	-0.0244
alterations	-0.0821
altered	-0.0259
alternating	-0.0157
alternative	-0.0081
alzheimer	-0.0739
alzheimer disease	-0.0716
ambiguous	0.0082
amnestic	-0.069
amplitude	-0.0446
amplitude low	-0.1026
amplitudes	0.0043
amygdala	-0.0256
amygdala anterior	-0.0164
amygdala hippocampus	-0.0098
amygdala insula	0.0516
amygdala response	-0.019
amygdala responses	-0.0324
analysed	0.0097
analyses	-0.0243
analytic	0.0334
analyze	-0.0211
analyzed	-0.0058
analyzed using	-0.0007
anatomic	-0.0277
anatomical	-0.0415
anatomically	-0.042
anatomy	0.0126
anger	-0.0383
angry	-0.0252
angular	0.0194
angular gyrus	0.0231
animal	-0.0785
animals	-0.0132
anisotropy	-0.0682
anisotropy fa	-0.0669
anterior	0.0434
anterior cingulate	0.0487
anterior inferior	-0.0494
anterior insula	0.0908
anterior insular	0.0643
anterior intraparietal	0.0828
anterior medial	-0.0352
anterior posterior	-0.0173
anterior prefrontal	0.0268
anterior superior	0.0068
anterior temporal	-0.0839
anti	-0.0108
anticipated	-0.0083
anticipation	0.0289
anticipatory	0.0056
antidepressant	-0.0433
anxiety	-0.014
anxiety disorders	-0.0032
aphasia	-0.0116
apparent	-0.022
appear	-0.0277
appearance	0.0119
appeared	-0.0121
appears	0.0097
application	-0.0008
applied	-0.0083
applying	-0.0065
appraisal	0.0089
approach	-0.0396
approaches	-0.0349
appropriate	0.0372
approximately	-0.016
architecture	-0.026
argue	0.0359
arise	-0.025
arising	-0.0076
arithmetic	0.0362
arm	0.0192
arousal	-0.0269
array	0.0151
arterial	0.0337
arterial spin	0.0379
articulatory	0.039
asd	-0.0204
asked	0.0214
aspect	0.0051
aspects	-0.0341
assess	0.0195
assessed	-0.0578
assessed using	-0.0193
assessing	0.0055
assessment	-0.0346
assessments	-0.0285
assigned	0.0052
association	-0.0703
association cortex	-0.0063
associations	-0.0673
associative	0.0192
assume	0.0055
assumed	0.0082
assumption	0.0013
asymmetry	-0.0105
atrophy	-0.0851
attempt	0.0945
attempted	0.0031
attend	-0.0141
attended	0.0033
attending	0.0502
attention	0.0809
attention deficit	-0.0507
attention network	0.0087
attention task	0.085
attentional	0.0901
attentional control	0.04
attenuated	0.0074
attenuation	0.0042
attributable	-0.0152
attribute	0.0289
attributed	0.0393
attributes	-0.0394
attribution	-0.0241
atypical	-0.0041
audio	0.0529
audiovisual	0.008
auditory	0.0496
auditory cortex	0.01
auditory cortices	0.0438
auditory stimuli	0.0261
auditory visual	0.0144
autism	-0.02
autism spectrum	-0.0322
autobiographical	-0.0705
autobiographical memory	-0.0596
automated	-0.0491
automatic	0.0226
automatically	0.01
autonomic	0.0149
available	0.0169
average	-0.0596
aversive	0.0529
avoid	0.0008
avoidance	0.0297
awareness	0.0427
away	0.0805
axis	-0.0447
ba	0.0421
ba 10	-0.0152
ba 40	0.0614
ba 44	0.0355
ba 47	-0.005
background	-0.084
balance	0.0397
band	-0.073
basal	0.0532
basal ganglia	0.0608
baseline	-0.001
bases	0.0254
basic	0.0316
basis	-0.0546
battery	-0.0054
bayesian	0.0095
beginning	-0.0167
behavior	0.003
behavioral	0.0495
behavioral measures	0.028
behavioral performance	0.0197
behavioral responses	0.0539
behaviorally	0.0067
behaviors	-0.0042
behaviour	0.0116
behavioural	-0.0018
belief	0.0098
believed	0.003
beneficial	0.0017
benefit	-0.0059
benefits	-0.0121
best	0.0029
beta	-0.0728
better	0.0257
better understanding	0.0004
bias	-0.0106
biased	-0.0269
biases	0.0025
bilaterally	-0.0124
binding	-0.0302
biological	-0.0242
biomarker	-0.0538
bipolar	-0.0593
bipolar disorder	-0.0624
blind	-0.044
block	0.0148
block design	-0.0013
blocked	0.0
blocks	0.0167
blood	-0.0646
blood flow	-0.0678
blood oxygen	-0.0362
blood oxygenation	-0.0299
bodily	0.0141
body	0.0151
bold	-0.0177
bold response	-0.0093
bold responses	-0.0311
bold signal	-0.0129
bold signals	-0.0081
brains	-0.0524
brainstem	-0.0053
brief	0.0033
broad	-0.0371
broader	0.0002
broca	0.0393
brodmann	-0.0023
brodmann ba	0.0485
button	0.0178
calculated	0.0008
calculation	0.0652
called	0.0103
callosum	-0.0436
canonical	-0.0321
capable	0.0084
capacity	0.0288
capsule	-0.0447
capture	-0.0336
carried	0.0223
carriers	-0.0322
case	0.0132
cases	-0.0641
categorical	0.0323
categories	-0.0024
categorization	0.0259
category	-0.0135
caudal	0.081
caudate	0.0133
caudate nucleus	0.0496
causal	0.0073
causal modeling	0.0252
causality	-0.0022
cause	-0.0027
caused	0.0136
causes	-0.015
center	0.016
centered	-0.0016
central	0.0145
central role	-0.0234
cerebellar	-0.0614
cerebellum	-0.0454
cerebral	-0.0102
cerebral blood	-0.0601
cerebral cortex	-0.0173
certain	-0.0113
challenge	-0.0178
challenges	0.0008
challenging	0.0115
change	-0.0103
changed	-0.0109
changing	0.0914
character	-0.0023
characteristic	-0.0117
characteristics	-0.0714
characterization	0.0096
characterize	0.0149
characterized	-0.0208
characters	0.0463
childhood	-0.0487
children	-0.0488
children adolescents	-0.0413
chinese	0.0219
choice	-0.0217
choices	-0.0287
chosen	-0.0145
chronic	-0.0617
chronic pain	-0.0134
cingulate	0.0098
cingulate cortex	0.0184
cingulate cortices	-0.0133
cingulate gyrus	-0.0196
cingulate precuneus	-0.0212
cingulum	-0.0255
circuit	0.0167
circuitry	0.0074
circuits	0.0531
clarify	-0.0439
class	0.0213
classic	0.0044
classical	0.0132
classification	-0.0175
classified	-0.0129
clear	0.0272
clearly	0.0022
clinical	-0.0909
clinically	-0.0317
clips	0.02
close	0.0668
closed	-0.0247
closely	0.0012
cluster	-0.0272
clusters	0.0008
code	0.0168
coding	0.049
cognition	-0.0553
cognitive	0.0279
cognitive control	0.0479
cognitive deficits	0.003
cognitive emotional	-0.0056
cognitive function	-0.0081
cognitive functions	0.0097
cognitive impairment	-0.0876
cognitive performance	-0.0274
cognitive processes	0.012
cognitive task	0.0405
cognitive tasks	-0.0071
cognitively	-0.0089
coherence	-0.0376
coherent	-0.0117
cohort	-0.0849
collected	-0.0275
color	0.0304
combination	-0.0164
combinations	0.0309
combined	0.0139
combining	0.0505
common	0.0546
commonly	-0.0308
communication	-0.0126
community	-0.0134
comparable	0.055
compare	-0.0104
comparing	0.0031
comparisons	0.0093
compatible	0.0344
compensate	0.0441
compensation	0.0404
compensatory	0.0255
competing	0.0733
competition	0.0564
complementary	0.0134
complete	-0.0086
completed	-0.0313
completely	-0.0004
complex	0.0468
complexity	0.09
component	-0.0251
component ica	-0.027
components	0.0209
comprehension	0.0053
comprehensive	-0.025
comprised	-0.0181
compromised	-0.043
compulsive	-0.0348
compulsive disorder	-0.0258
computational	0.0078
computed	-0.0755
concentration	-0.0065
concept	-0.0434
concepts	0.0122
conceptual	-0.0076
concerning	-0.0128
conclude	0.0553
concluded	0.0271
conclusion	-0.0396
concomitant	0.0135
concrete	0.0009
concurrent	-0.0201
concurrently	0.0268
condition	0.0563
conditioned	-0.042
conditioning	-0.0304
conditions	0.115
conductance	0.0038
conducted	0.0069
confirm	-0.0089
confirmed	-0.0064
conflict	0.0647
conflicting	0.0583
confounding	-0.0172
congruency	0.0572
congruent	0.0402
congruent incongruent	0.0139
conjunction	0.064
connected	0.0019
connecting	-0.0295
connection	-0.0297
connections	-0.0269
connectivity	-0.0655
connectivity analyses	-0.0139
connectivity fc	-0.0543
connectivity networks	0.0017
connectivity patterns	-0.0034
connectivity posterior	-0.0526
conscious	0.0271
consecutive	-0.0175
consequence	0.0194
consequences	-0.0303
consequently	0.0024
consider	-0.0788
considerable	-0.0257
considered	-0.0532
considering	-0.0121
consisted	0.0184
consistency	0.0169
consistently	0.0142
consisting	0.0685
consists	0.0039
consolidation	-0.0371
constant	-0.0204
constitute	0.0407
constrained	0.007
constraints	0.0112
construct	-0.0377
constructed	0.0127
contain	-0.0139
contained	-0.0252
containing	0.0241
contains	0.0006
content	-0.0181
contents	0.0357
context	-0.0109
contexts	-0.0078
contextual	-0.0011
continuous	0.01
continuously	-0.0207
contralateral	0.0489
contralateral primary	0.051
contrary	-0.0049
contrast	0.0239
contrasted	0.0097
contrasting	-0.0244
contrasts	0.0303
contribute	-0.0067
contributed	-0.019
contributes	-0.0225
contributing	0.0142
contribution	0.039
contributions	0.0007
control	0.0845
control condition	0.0427
control conditions	0.0555
control group	-0.0199
control groups	-0.0182
control network	0.0549
control processes	0.0681
control task	0.014
controlled	0.0312
controlling	-0.0195
controls	-0.0861
controls hc	0.0189
controls using	-0.0438
controversial	0.0462
conventional	-0.0088
convergence	0.0157
converging	-0.0048
conversely	-0.0073
conveyed	-0.0084
coordinate	0.0422
coordinates	-0.0076
coordination	0.0561
core	0.0206
corpus	-0.0426
corpus callosum	-0.0436
correct	0.0104
corrected	-0.0627
correction	-0.0332
correctly	0.0032
correlate	-0.0218
correlated	-0.0388
correlated negatively	-0.0213
correlated positively	-0.0174
correlates	0.0399
correlation	-0.0779
correlations	-0.0756
correspond	-0.0315
corresponded	-0.013
correspondence	0.005
corresponding	0.0244
cortex	0.0683
cortex acc	0.0515
cortex amygdala	-0.0002
cortex anterior	0.042
cortex ba	0.0199
cortex bilaterally	0.0168
cortex cerebellum	-0.0135
cortex contrast	-0.0151
cortex dacc	0.0088
cortex dlpfc	0.0612
cortex dorsal	0.0641
cortex frontal	0.0283
cortex greater	0.0006
cortex inferior	0.0523
cortex insula	0.0193
cortex involved	0.0052
cortex lateral	0.0064
cortex m1	0.0081
cortex medial	-0.0221
cortex middle	-0.0037
cortex mpfc	-0.0317
cortex ofc	-0.0396
cortex parietal	0.0474
cortex pcc	-0.0632
cortex pfc	0.0416
cortex posterior	-0.0331
cortex ppc	0.073
cortex precuneus	-0.0421
cortex suggest	-0.0059
cortex superior	0.0447
cortex supplementary	0.0746
cortex thalamus	0.0154
cortex ventral	-0.0025
cortex vlpfc	0.0063
cortex vmpfc	-0.0523
cortical	0.0374
cortical involved	-0.005
cortical motor	0.0248
cortical network	0.0655
cortical networks	0.0421
cortical subcortical	0.035
cortical thickness	-0.0738
cortices	0.0295
cortico	0.0215
corticospinal	-0.0447
coupled	0.0277
coupling	-0.0027
course	-0.0081
courses	0.0256
covariance	-0.0233
covaried	-0.0307
covert	0.057
created	-0.0114
criteria	-0.0545
critical	0.0156
critical role	0.0427
critically	0.0298
cross	0.001
cross modal	0.0403
cross sectional	-0.0409
crossover	-0.0074
crucial	0.0036
crucial role	-0.0201
crucially	0.0522
crus	-0.0882
cue	0.0697
cued	0.0323
cues	0.065
cuneus	-0.0334
current	-0.0086
current functional	0.0113
currently	-0.0213
cycle	-0.0145
dacc	0.0264
daily	0.013
damage	-0.0631
date	-0.0667
day	0.0168
days	-0.0003
deactivated	-0.0272
deactivation	0.0115
deactivations	-0.0075
deaf	-0.0004
debate	0.0178
debated	0.0073
decision	-0.0028
decision making	-0.0182
decision task	-0.0104
decisions	-0.0267
decline	-0.0096
decoding	-0.0035
decreases	-0.0219
decreasing	0.0599
deep	-0.0635
default	-0.0743
default mode	-0.0673
default network	-0.0601
deficient	0.0488
deficit	-0.0236
deficit hyperactivity	-0.0451
deficits	-0.0102
define	-0.0092
defined	-0.0511
degeneration	-0.0665
degree	-0.0116
degrees	-0.0089
delay	0.0446
delayed	0.0639
delineate	0.0249
delivered	-0.0039
demand	0.0345
demanding	0.0395
demands	0.1056
dementia	-0.0778
demonstrate	-0.0049
demonstrated	-0.0045
demonstrates	0.0464
demonstrating	-0.0003
density	-0.09
depend	0.0244
depended	0.026
dependence	-0.0372
depending	0.0468
depends	0.0069
depicting	0.0298
depressed	-0.0575
depression	-0.0939
depressive	-0.084
depressive disorder	-0.0531
deprivation	-0.0114
depth	-0.0027
derived	-0.0232
described	-0.0281
design	0.0429
designed	0.0216
designs	0.0123
despite	0.0028
detailed	-0.0148
details	0.0032
detect	-0.0413
detected	-0.0069
detecting	0.0209
detection	0.0505
detection task	0.0481
determine	-0.0311
determined	-0.0154
determining	-0.0079
develop	0.008
developed	-0.0279
developing	0.002
development	-0.0774
developmental	-0.0277
diagnosed	-0.0651
diagnosis	-0.064
diagnostic	-0.0458
did	0.0145
did differ	0.0192
differ	0.0059
differed	0.0122
difference	-0.0658
differential	0.0388
differentially	0.0053
differentiate	-0.0139
differentiated	-0.0219
differentiation	-0.0105
differently	0.022
differing	0.0236
differs	-0.0099
difficult	0.0425
difficulties	0.0294
difficulty	0.0892
diffuse	-0.0399
diffusion	-0.0649
diffusion tensor	-0.061
diffusivity	-0.0564
digit	0.0091
dimension	-0.0043
dimensional	0.0042
dimensions	0.0219
diminished	-0.0141
direct	0.0453
direct evidence	0.0292
directed	0.0509
direction	0.0193
directions	0.0251
directly	0.054
disability	-0.0205
discrete	0.0042
discriminate	-0.0156
discriminated	0.0141
discriminating	0.009
discrimination	0.0749
discrimination task	0.0541
discuss	-0.0248
discussed	0.0104
disease	-0.0828
disease ad	-0.0673
disease pd	0.021
diseases	-0.0101
disgust	-0.0202
disorder	-0.0865
disorder adhd	-0.0448
disorder mdd	-0.0615
disorder ocd	-0.0263
disorder ptsd	-0.0299
disorders	-0.0343
display	0.0208
displayed	0.0146
displays	-0.0066
disrupted	-0.0109
disruption	-0.0005
dissociable	0.0106
dissociate	0.062
dissociated	0.0082
dissociation	-0.0036
dissociations	-0.0095
distance	0.0025
distinction	0.0154
distinguish	0.0295
distinguished	-0.0016
distraction	0.0589
distractors	0.0571
distributed	0.041
distributed network	0.0009
distribution	0.0047
disturbances	-0.0066
diverse	-0.0196
divided	0.0076
dlpfc	0.0784
dmn	-0.0745
dmpfc	0.0014
documented	-0.0086
does	-0.0117
domain	0.035
domains	-0.022
dominance	0.042
dominant	0.0632
dopamine	0.0448
dopaminergic	-0.0116
dorsal	0.0764
dorsal anterior	0.0119
dorsal medial	-0.0342
dorsal premotor	0.0925
dorsal striatum	-0.0144
dorsal ventral	0.0101
dorsolateral	0.0562
dorsolateral prefrontal	0.0486
dorsomedial	-0.0127
dorsomedial prefrontal	-0.021
dose	-0.0409
dot	0.0264
double	-0.0204
double blind	-0.0297
double dissociation	-0.0268
drive	-0.0245
driven	0.0168
driving	-0.0041
drug	-0.0344
drugs	-0.0359
dsm	-0.0614
dsm iv	-0.0681
dti	-0.0542
dual	0.0403
duration	-0.027
dynamic	-0.0092
dynamic causal	0.0305
dynamically	-0.0053
dynamics	0.0057
dysfunction	-0.039
dysfunctional	0.0123
dysfunctions	0.0107
dyslexia	-0.0187
dysregulation	-0.046
earlier	-0.0176
early	-0.0659
early stage	-0.0085
early visual	-0.0377
easy	0.0524
eating	-0.0476
echo	-0.063
education	-0.0906
eeg	-0.0927
effect	-0.0157
effective	0.0534
effective connectivity	0.0614
effectively	0.0192
effects	-0.0008
efficacy	-0.0071
efficiency	0.0105
efficient	0.0184
effort	0.0991
eighteen	0.0419
elderly	-0.0317
electrical	0.006
electroencephalography	-0.0435
electroencephalography eeg	-0.0446
electrophysiological	-0.0329
elements	0.0325
elevated	-0.0235
elicit	0.0387
elicited	0.0192
elicits	-0.0066
elucidate	0.0078
elucidated	-0.0473
embedded	0.0486
emerge	-0.0199
emerged	-0.0136
emerging	-0.0217
emission	-0.0937
emission tomography	-0.0849
emotion	-0.0224
emotion regulation	0.034
emotional	-0.044
emotional faces	-0.0228
emotional information	-0.0132
emotional neutral	-0.0241
emotional responses	0.0005
emotional stimuli	-0.0258
emotional valence	0.0176
emotionally	-0.0418
emotions	0.0013
empathic	0.0032
empathy	0.0165
emphasize	0.004
empirical	-0.004
employed	0.0165
employing	0.0065
enable	0.0136
enabled	0.0376
enables	0.0022
encode	0.0002
encoded	0.0177
encoding	0.0005
encoding retrieval	0.0355
encompassing	-0.0359
end	0.0285
endogenous	0.0201
engage	0.0134
engaged	0.063
engagement	0.0214
engages	0.0169
engaging	0.0479
english	0.0122
enhance	-0.0291
enhancement	0.0027
enhances	0.0012
entire	-0.0002
environment	0.0217
environmental	0.0491
environments	0.0024
epilepsy	-0.0426
episode	-0.0559
episodes	-0.0175
episodic	-0.0461
episodic memory	-0.0318
equal	-0.0028
equally	0.037
equation	0.0409
equivalent	0.0004
erp	-0.0205
erps	-0.025
error	0.0208
errors	0.0433
especially	-0.0047
essential	0.0142
establish	0.011
established	-0.0172
estimate	-0.0037
estimated	-0.043
estimates	-0.0046
estimation	0.0141
et	0.0143
et al	-0.0006
evaluate	0.004
evaluated	-0.0405
evaluating	-0.0238
evaluation	-0.0479
evaluations	-0.0558
event	0.0758
event design	0.0275
event functional	0.052
event potential	-0.0169
event potentials	-0.0275
events	-0.0421
everyday	0.0183
everyday life	0.0388
evidence	0.0033
evidence suggests	-0.0115
evidenced	0.0098
evident	-0.0299
evoke	-0.0155
evoked	0.0071
evolution	-0.0221
exact	0.0058
examination	-0.0196
examining	-0.0135
example	0.0207
excessive	-0.0217
exclusively	0.0524
executed	0.0403
execution	0.1065
executive	0.0541
executive control	0.0139
executive function	0.0138
executive functions	0.0426
exhibit	0.0022
exhibited	0.0295
exhibited greater	-0.0189
exhibiting	0.0163
exist	-0.0276
existence	0.0019
existing	0.0113
exists	-0.0095
expectancy	-0.0001
expectation	0.0174
expectations	0.0155
expected	-0.0114
experience	0.0039
experienced	0.003
experiences	-0.0302
experiencing	0.0337
experiment	0.056
experimental	-0.0092
experimental conditions	-0.0072
experimentally	-0.0177
experiments	0.0518
expertise	0.0004
explain	-0.0182
explained	-0.0258
explanation	0.0014
explicit	0.0603
explicitly	0.0003
exploration	0.0219
exploratory	-0.0451
explore	-0.0222
explored	0.0041
exploring	-0.0153
exposed	-0.0144
exposure	-0.0315
expressed	0.0058
expression	-0.0217
expressions	-0.0408
extend	-0.0214
extended	0.0234
extending	-0.0482
extends	-0.0209
extension	0.0033
extensive	0.0244
extensively	-0.0002
extent	0.0677
external	0.0142
externally	0.0472
extra	-0.0258
extract	0.0072
extracted	-0.0379
extraction	0.0245
extrastriate	-0.011
extrastriate cortex	0.0033
extrastriate visual	-0.0088
eye	0.0916
eye field	0.0645
eye fields	0.1029
eye movements	0.0478
eyes	-0.024
fa	-0.0593
face	-0.0576
face ffa	-0.074
face recognition	-0.0606
face stimuli	-0.0199
faces	-0.0707
facial	-0.0534
facial expression	-0.0254
facial expressions	-0.0466
facilitate	-0.0304
facilitates	-0.0181
facilitation	0.0027
fact	0.02
factor	-0.0304
factorial	0.0515
factorial design	0.04
factors	-0.0105
failed	0.0141
failure	0.0104
false	0.0078
familiar	-0.0054
familiarity	-0.0069
family	-0.065
far	0.0162
fasciculus	-0.0589
fashion	0.0277
fast	-0.0094
faster	0.0354
fc	-0.0571
fear	-0.0369
fearful	-0.038
fearful faces	-0.0305
feature	0.0383
features	-0.0115
feedback	0.0567
feeling	0.0188
feelings	-0.0244
female	-0.02
females	-0.022
ffa	-0.0736
fiber	-0.0785
fibers	-0.0195
field	-0.0086
fields	0.0952
final	-0.0032
finally	0.0188
fine	0.0541
finger	0.091
finger movements	0.109
fixation	0.0251
fixed	0.0124
flexible	0.0282
flow	-0.0543
fluctuations	-0.079
fluency	0.0154
fluid	-0.0178
focal	-0.0782
foci	0.0521
focus	0.0049
focused	0.0279
focusing	0.0471
follow	-0.0488
followed	-0.0191
following	0.0107
food	-0.016
foot	0.0043
force	0.0249
form	0.0087
formation	-0.0554
formed	-0.0116
forming	-0.0333
forms	0.0402
forward	-0.0029
fourteen	0.0264
fractional	-0.0732
fractional anisotropy	-0.0681
framework	-0.0034
free	-0.0287
frequencies	-0.0259
frequency	-0.0526
frequent	-0.0375
frequently	-0.0101
frontal	0.0884
frontal cortex	0.0578
frontal cortices	0.0272
frontal eye	0.1071
frontal gyri	0.0173
frontal gyrus	0.0512
frontal lobe	-0.0486
frontal lobes	-0.0095
frontal operculum	0.0521
frontal parietal	0.0341
frontal temporal	-0.0336
fronto	0.0655
fronto parietal	0.0903
fronto striatal	0.0223
fronto temporal	0.0104
frontoparietal	0.0826
frontoparietal network	0.0604
frontopolar	0.0119
frontostriatal	-0.0047
frontotemporal	-0.0396
fully	0.0013
function	-0.0457
functional abnormalities	-0.0314
functional connectivity	-0.0618
functional coupling	-0.0007
functional magnetic	0.1273
functional network	0.0011
functional networks	0.0033
functional neuroanatomy	0.0252
functional organization	0.0435
functional role	0.0246
functional structural	-0.0341
functionally	0.0203
functionally connected	0.0285
functioning	0.0184
functions	0.0013
fundamental	-0.0261
furthermore	0.018
fusiform	-0.06
fusiform face	-0.0629
fusiform gyri	-0.0468
fusiform gyrus	-0.0418
future	-0.0641
gain	0.0273
gains	-0.0083
game	-0.0203
gamma	-0.0689
ganglia	0.0593
gaze	0.0284
gender	-0.0962
gene	-0.0369
general	0.0733
general linear	0.0321
generalized	-0.0159
generally	0.038
generate	-0.0442
generated	0.004
generating	0.0043
generation	0.0665
generators	-0.0383
genes	-0.0415
genetic	-0.0284
genetic risk	-0.0023
genotype	-0.0531
german	0.0167
gestures	0.0251
given	0.0611
global	-0.0369
globus	0.0221
globus pallidus	0.0241
glucose	-0.0666
gm	-0.0852
gm volume	-0.0884
goal	0.0618
goal directed	0.0582
goals	0.0277
good	-0.0336
gradient	0.0022
grasping	0.0452
gray	-0.1272
gray matter	-0.1377
gray white	-0.079
greater	0.0382
greatest	-0.0267
grey	-0.096
grey matter	-0.1006
group	-0.0353
group level	0.0315
groups	-0.0385
growing	0.0135
guide	-0.0038
guided	0.0533
gyri	-0.0298
gyrus	0.0069
gyrus anterior	-0.0011
gyrus ba	0.0094
gyrus cerebellum	-0.0472
gyrus fusiform	0.0072
gyrus ifg	0.0494
gyrus inferior	0.0121
gyrus insula	0.0403
gyrus medial	0.0141
gyrus middle	-0.0217
gyrus posterior	-0.0115
gyrus precuneus	-0.0332
gyrus stg	0.0342
gyrus superior	0.0133
half	-0.0314
hallucinations	0.0164
hand	0.0599
hand movements	0.0246
handed	0.059
handedness	0.029
hands	0.0641
happy	-0.041
having	-0.0101
hc	-0.0304
head	-0.0286
health	-0.0547
healthy	-0.0485
healthy adults	0.0339
healthy control	-0.0397
healthy controls	-0.0745
healthy handed	0.0387
healthy human	0.0376
healthy individuals	-0.0257
healthy male	0.0122
healthy volunteers	0.0292
healthy young	-0.0171
heard	0.0182
hearing	-0.0345
heart	-0.0075
heat	0.0393
heightened	-0.0101
held	0.0354
help	-0.0087
hemisphere	0.021
hemispheres	0.0118
hemispheric	0.0575
hemodynamic	0.0369
hemodynamic response	0.0186
hemodynamic responses	0.0345
heschl	0.0113
heschl gyrus	0.0109
heterogeneity	-0.0346
heterogeneous	-0.0596
hierarchical	-0.008
high	-0.0607
high frequency	-0.0389
high functioning	0.0401
high level	-0.0008
high low	-0.0232
high resolution	-0.1211
high risk	-0.0395
higher	0.0268
higher level	0.0138
higher order	0.0136
highest	0.0136
highlight	-0.0233
highlighted	0.004
highly	-0.0057
hippocampal	-0.0692
hippocampus	-0.0513
history	-0.0596
hoc	-0.0206
homogeneity	-0.0767
homogeneity reho	-0.0646
human	-0.031
humans	0.022
hyperactivation	0.0145
hyperactivity	-0.0279
hyperactivity disorder	-0.0434
hypoactivation	0.0291
hypothalamus	-0.0445
hypotheses	-0.0123
hypothesize	-0.0096
hypothesized	0.0349
hz	0.0051
ica	-0.0175
idea	0.0224
identical	0.0331
identification	-0.0041
identified	-0.0006
identify	-0.0112
identifying	-0.0132
identity	-0.0042
ifg	0.0421
ii	-0.0617
iii	-0.0319
illness	-0.0742
illustrate	-0.0013
image	-0.0881
imagery	0.0526
images	-0.1182
images acquired	0.0197
imagine	0.0243
imagined	0.0271
imitation	0.0286
immediate	-0.0282
immediately	0.0016
impact	0.0121
impaired	-0.0407
impairment	-0.073
impairment mci	-0.0715
impairments	0.0115
implementation	0.0092
implemented	0.0563
implicate	-0.0593
implicated	-0.0432
implications	-0.0078
implicit	-0.0305
imply	0.0184
importance	-0.025
important	-0.0389
important role	-0.0155
importantly	0.0327
improve	-0.0141
improved	-0.005
improvement	-0.0166
improvements	-0.0252
improves	-0.0031
impulsivity	-0.0466
incentive	0.0224
include	-0.005
included	0.0298
includes	0.0178
incongruent	0.0383
inconsistent	-0.0213
incorrect	-0.0048
increases	-0.0296
increasing	0.0362
increasingly	0.0369
independent	-0.0203
independent component	-0.044
independently	0.0621
index	-0.0061
index finger	0.0425
indexed	0.0017
indicate	0.0187
indicated	-0.0073
indicates	0.0341
indicating	0.0484
indices	-0.008
indirect	-0.0125
individual	-0.0356
individually	-0.0025
individuals	-0.0628
induce	0.0167
induced	0.0142
induces	0.0363
inducing	0.0189
induction	0.0147
infer	0.0312
inference	-0.0257
inferences	-0.0183
inferior	0.0462
inferior frontal	0.078
inferior middle	0.0293
inferior occipital	-0.0398
inferior parietal	0.0652
inferior prefrontal	-0.0059
inferior superior	-0.0085
inferior temporal	-0.0642
influence	0.0106
influenced	-0.0201
influences	-0.0278
information	0.0589
inhibit	0.0559
inhibition	0.0524
inhibitory	0.0416
inhibitory control	0.0245
initial	0.027
initially	-0.0187
initiation	0.0154
injury	-0.004
input	0.0377
inputs	-0.0122
insight	-0.0011
insights	-0.0119
instead	-0.0146
instructed	0.0801
instruction	0.0773
instructions	0.0048
insula	0.0927
insula anterior	0.0597
insula inferior	0.0329
insular	0.0418
insular cortex	0.0625
intact	-0.0019
integrate	0.0488
integrated	-0.0387
integrating	0.0409
integration	0.0209
integrative	0.0271
integrity	-0.0736
intelligence	-0.0262
intended	0.0265
intense	0.0357
intensities	0.0502
intensity	0.0366
intention	-0.0465
intentional	0.0174
intentions	-0.0037
inter	0.0212
interact	0.0248
interacting	-0.0347
interaction	0.0033
interactions	0.0075
interactive	0.0031
interestingly	0.0422
interference	0.1001
interhemispheric	-0.0448
intermediate	-0.0246
internal	-0.0258
internal capsule	-0.057
internally	0.0031
interpersonal	0.0194
interplay	0.034
interpret	0.0113
interpretation	-0.0203
interpreted	0.0327
interval	-0.0085
intervals	0.0023
intervention	0.0048
interventions	-0.0432
intra	0.0481
intraparietal	0.104
intraparietal sulcus	0.1092
intrinsic	-0.0314
introduced	0.0266
introduction	-0.0179
invasive	-0.0419
inverse	-0.0064
inversely	-0.0173
inversely correlated	-0.0012
investigates	-0.0085
investigating	-0.0523
investigation	0.0057
investigations	-0.0242
involve	0.0277
involved	0.0953
involvement	0.0208
involves	0.0329
involving	-0.0116
ipl	0.037
ips	0.0809
ipsilateral	0.0111
iq	-0.0217
irrelevant	0.0756
irrespective	0.0076
isolate	0.0238
isolated	-0.0099
issue	0.0367
issues	-0.0319
item	0.0216
items	0.0171
iv	-0.064
joint	0.02
judge	0.0269
judged	-0.0111
judgment	-0.0022
judgment task	-0.0085
judgments	-0.0008
junction	0.0472
junction tpj	0.0159
just	0.0235
key	0.0034
key role	0.0355
kinds	-0.0008
know	-0.0354
knowledge	0.0015
known	-0.0326
known involved	-0.0216
labeling	0.0362
lack	0.0225
lacking	-0.0212
language	0.0159
language comprehension	-0.0047
languages	0.0382
large	0.0089
large scale	0.021
largely	0.0109
largely unknown	0.0003
larger	-0.0333
late	-0.0444
latencies	0.0222
latency	-0.0025
later	-0.0587
lateral	-0.0006
lateral frontal	0.0411
lateral medial	0.0337
lateral occipital	0.0105
lateral orbitofrontal	-0.0722
lateral parietal	0.003
lateral prefrontal	0.0245
lateral temporal	-0.0736
laterality	0.0201
lateralization	-0.0061
lateralized	0.0513
lead	-0.0042
leading	0.0199
leads	-0.0297
learn	0.0199
learned	0.0363
learning	0.0375
learning task	0.0218
led	0.0752
length	0.0223
lesion	-0.0204
lesions	-0.0522
lesser	-0.0087
letter	0.0237
letters	0.0176
level	-0.0285
level bold	-0.0469
level signal	0.0015
levels	0.0091
lexical	0.0169
lexical decision	0.035
life	-0.0479
light	-0.0298
like	-0.018
likelihood	0.0416
likelihood estimation	0.0533
likely	0.0176
limb	-0.0314
limbic	-0.0252
limitations	-0.0424
limited	0.0107
line	0.096
linear	-0.0173
linear model	0.023
linearly	-0.0052
lines	-0.0053
lingual	-0.037
lingual gyrus	-0.0352
linguistic	0.022
link	-0.0109
linked	-0.0616
linking	-0.0163
links	0.0129
list	0.0148
listened	-0.0001
listeners	0.0151
listening	0.0425
literature	0.0114
little	-0.0105
little known	-0.0091
load	0.0678
lobe	-0.0727
lobe mtl	-0.035
lobes	-0.0617
lobule	0.0259
lobule ipl	0.0146
lobules	-0.0443
local	-0.0445
localization	-0.031
localize	-0.0003
localized	-0.0122
located	-0.0007
location	0.0403
locations	-0.0012
locus	-0.0163
long	-0.0215
long term	-0.0094
longer	0.0179
longitudinal	-0.0717
longitudinal fasciculus	-0.0633
loop	-0.0056
loss	-0.075
losses	-0.0331
low	-0.0465
low frequency	-0.0846
low high	-0.0056
low level	-0.0138
lower	-0.0256
m1	0.0308
machine	-0.0107
magnetic	0.0476
magnetic resonance	0.0491
magnetic stimulation	0.03
magnetoencephalography	-0.0507
magnitude	0.0151
main	0.0517
main effect	0.0034
mainly	0.0021
maintain	0.0525
maintained	0.0619
maintaining	0.0895
maintenance	0.0583
major	-0.0926
major depression	-0.0573
major depressive	-0.0501
majority	-0.0058
make	0.0166
makes	-0.0124
making	-0.0246
male	-0.0626
male female	-0.0232
males	-0.0461
manipulated	0.0803
manipulating	0.0322
manipulation	0.0621
manipulations	0.0265
manner	0.0292
manual	-0.0137
map	0.0402
mapped	-0.0474
mapping	-0.0273
maps	-0.0317
marked	0.0153
marker	-0.0508
markers	-0.0696
masked	0.0029
mass	-0.0351
match	0.0256
matching	0.0145
matching task	0.0046
material	0.0185
materials	-0.0264
matrix	0.0553
matter	-0.1322
matter density	-0.0781
matter gm	-0.0785
matter integrity	-0.0328
matter volume	-0.1073
matter volumes	-0.0979
matter wm	-0.0597
maturation	-0.0301
maximal	-0.0222
maximum	0.0057
mci	-0.0757
md	-0.0449
mdd	-0.0592
mean	-0.0689
mean age	-0.0349
mean diffusivity	-0.0436
meaning	0.0262
meaningful	-0.0171
means	0.0385
measure	-0.0035
measurement	-0.0432
measurements	-0.0352
measures	-0.0832
measuring	0.0069
mechanism	0.0107
mechanisms	0.0343
mechanisms involved	-0.0442
mechanisms underlying	0.0228
medial	-0.069
medial frontal	0.0493
medial lateral	-0.0189
medial orbitofrontal	-0.0553
medial parietal	-0.0262
medial prefrontal	-0.0734
medial superior	0.0374
medial temporal	-0.0641
median	0.0028
mediate	0.0131
mediated	-0.0171
mediates	-0.0193
mediating	0.0032
medication	-0.0456
meg	-0.0585
memories	-0.0603
memory	0.0092
memory encoding	-0.0042
memory formation	-0.0165
memory load	0.0655
memory performance	0.0062
memory processes	-0.0028
memory retrieval	-0.0042
memory task	0.0078
memory tasks	0.0272
memory wm	0.0789
men	0.0003
men women	0.0174
mental	0.0213
mental imagery	0.0183
mental state	-0.0173
mental states	0.0013
mentalizing	-0.0124
mesial	0.0071
met	-0.0476
metabolic	-0.07
metabolism	-0.0426
method	-0.0579
methodological	-0.0132
methodology	-0.0493
methodology principal	-0.034
methods	-0.092
methods functional	-0.0003
mg	-0.0315
microstructural	-0.0635
microstructure	-0.0429
mid	0.0228
midbrain	-0.0062
middle	0.0017
middle cingulate	0.0115
middle frontal	0.0436
middle inferior	0.0073
middle occipital	-0.0516
middle superior	-0.0108
middle temporal	-0.0139
midline	-0.0374
mild	-0.0625
mild cognitive	-0.0727
min	-0.0155
mind	0.0054
mind tom	-0.0001
minimal	0.0169
mirror	0.0484
mirror neuron	0.0245
mixed	0.0106
mm	-0.0597
mnemonic	0.0124
modal	0.0536
modalities	0.0543
modality	0.071
mode	-0.0599
mode network	-0.0693
model	0.0134
modeling	0.0438
models	0.0328
moderate	0.0192
modified	0.0181
modulate	0.0191
modulated	0.02
modulates	0.0032
modulating	-0.0204
modulation	-0.0437
modulations	0.015
modulatory	-0.03
monetary	-0.0072
monetary reward	0.0255
money	-0.0059
monitor	0.0631
monitored	0.0015
monitoring	0.0827
monkey	0.042
monkeys	0.046
months	-0.0388
mood	-0.0668
moral	-0.036
morphological	-0.0538
morphology	-0.0439
morphometric	-0.0407
morphometry	-0.1444
morphometry vbm	-0.104
motion	0.0082
motivation	0.0291
motivational	0.0063
motor	0.0856
motor control	0.0131
motor cortex	0.0247
motor function	0.0071
motor imagery	0.0616
motor performance	0.0048
motor pre	0.0955
motor premotor	0.0009
motor response	0.0584
motor responses	0.0211
motor sma	0.0517
motor task	0.0408
movement	0.0549
movements	0.0675
moving	0.0281
mpfc	-0.0361
mr	-0.0679
ms	-0.0149
mt	0.0421
mtg	0.0054
mtl	-0.0427
multi	0.0098
multimodal	0.0344
multiple	-0.0257
multiple comparisons	-0.0507
multiple sclerosis	0.0352
multisensory	0.0362
multivariate	-0.0312
muscle	0.0045
music	0.0177
musical	0.0026
naive	-0.0495
names	-0.0103
naming	0.0059
native	0.0518
natural	-0.0176
naturalistic	0.0184
nature	0.0039
navigation	-0.0241
near	-0.0265
necessary	0.0076
need	0.0004
needed	0.0048
needs	-0.0049
negative	-0.0713
negative correlation	-0.0381
negative correlations	-0.0495
negative emotional	-0.0311
negative positive	-0.0609
negatively	-0.0375
negatively correlated	0.0046
negativity	-0.0669
neocortical	-0.0295
nerve	-0.0225
nervous	0.0139
network	0.0944
network connectivity	-0.014
network dmn	-0.0787
network involved	0.0541
networks	0.0343
networks involved	0.0165
neuroanatomical	-0.0307
neuroanatomy	0.033
neurobiological	-0.0097
neurobiology	-0.0226
neurocognitive	-0.0355
neurodegenerative	-0.0482
neurodevelopmental	-0.0466
neurological	-0.0552
neuron	0.0098
neuronal	0.0206
neurons	-0.0063
neurophysiological	0.0127
neuropsychiatric	-0.0456
neuropsychological	-0.0579
neuroscience	-0.0131
neutral	-0.0342
neutral faces	-0.0352
neutral pictures	-0.0185
neutral stimuli	0.0143
new	0.0129
newly	0.0031
nineteen	-0.0278
nociceptive	0.0221
nodes	0.0208
nogo	0.0288
noise	-0.0257
non	-0.0252
non human	0.0086
non invasive	-0.043
nonverbal	-0.0091
normal	-0.0519
normal controls	-0.0555
normalization	-0.0663
normalized	-0.0405
normally	-0.016
notably	-0.0068
noted	-0.0366
notion	0.0223
noun	-0.0085
nouns	0.009
novel	0.0241
novelty	0.0325
noxious	0.0068
nuclei	-0.0456
nucleus	-0.0105
nucleus accumbens	-0.031
number	0.0257
numbers	0.0383
numerical	0.0727
numerous	0.0081
object	0.0182
object recognition	-0.0231
objective	-0.0341
objects	-0.0091
observation	0.0417
observations	-0.0095
observer	0.0101
observers	0.024
observing	0.0201
obsessive	-0.0309
obsessive compulsive	-0.028
obtain	-0.0039
obtained	-0.0681
occipital	-0.032
occipital cortex	0.0141
occipital gyrus	-0.0458
occipital lobe	-0.0269
occipital parietal	-0.0383
occipital temporal	-0.0474
occipito	-0.0024
occipito temporal	0.0054
occipitotemporal	0.0095
occur	-0.0197
occurred	0.0066
occurrence	0.007
occurring	0.0102
occurs	0.0099
ocd	-0.0263
oddball	0.0484
ofc	-0.0357
offer	0.0026
offers	-0.0343
old	-0.0151
older	-0.0186
older adults	-0.0082
olfactory	-0.0095
ones	0.0097
ongoing	0.0184
online	0.0088
onset	-0.0219
open	-0.0277
operation	0.0504
operations	0.0722
opercularis	0.011
operculum	0.0566
opposed	-0.0052
opposite	-0.0287
optimal	0.0004
optimized	-0.0756
optimized voxel	-0.0702
oral	0.0185
orbital	-0.044
orbitofrontal	-0.0454
orbitofrontal cortex	-0.024
order	0.0732
organization	0.0455
organized	0.0393
orientation	-0.0462
oriented	0.0011
orienting	0.0511
origin	-0.0054
original	-0.0044
[truncated: 1,161 more rows]
