# Supplementary material for: Neurofunctional Correlates of Emotional Dysregulation: Systematic Review and ALE Meta‐Analysis
Source: Brain Behav. 2026 Apr 16;16(4):e71376. doi: 10.1002/brb3.71376 (PMC13087441; doi:10.1002/brb3.71376)
Supplement: Supplementary file 3 — Supplementary SuppMat: brb371376‐sup‐0003‐SuppMat.zip [file BRB3-16-e71376-s004.zip › Supplementary Materials - NeuroSynth/Supplementary Materials/full_hypo_sorted.csv]

	term	value
2741	stimulus	0.1364
2860	task	0.1336
1199	functional magnetic	0.1273
2191	pre sma	0.1258
521	conditions	0.115
2221	premotor	0.1134
2821	supplementary	0.1133
2810	sulcus	0.1123
1501	intraparietal sulcus	0.1092
1140	finger movements	0.109
2670	sma	0.1087
2822	supplementary motor	0.1081
1177	frontal eye	0.1071
1028	execution	0.1065
2874	tasks	0.1059
740	demands	0.1056
2373	recruited	0.1052
1500	intraparietal	0.104
1089	eye fields	0.1029
2038	parietal cortex	0.1028
98	active	0.1016
2862	task demands	0.1004
1484	interference	0.1001
2037	parietal	0.0995
2856	target	0.0994
2472	response	0.0991
918	effort	0.0991
2128	planning	0.0971
1603	line	0.096
1832	motor pre	0.0955
1514	involved	0.0953
1135	fields	0.0952
2222	premotor cortex	0.0951
257	attempt	0.0945
1881	network	0.0944
2225	preparation	0.0938
2226	preparatory	0.0936
2192	pre supplementary	0.0933
1457	insula	0.0927
2344	reaction	0.0926
870	dorsal premotor	0.0925
1087	eye	0.0916
409	changing	0.0914
1139	finger	0.091
197	anterior insula	0.0908
1186	fronto parietal	0.0903
266	attentional	0.0901
494	complexity	0.09
2933	time task	0.0897
1662	maintaining	0.0895
798	difficulty	0.0892
2811	sulcus ips	0.0891
2593	sequence	0.0887
1174	frontal	0.0884
97	activations	0.0882
2092	performance	0.0881
2743	stimulus response	0.0881
2475	response selection	0.0866
2447	required	0.0862
1826	motor	0.0856
265	attention task	0.085
2178	posterior parietal	0.0847
588	control	0.0845
2623	shifting	0.0845
102	actual	0.0842
2282	prolonged	0.0839
2819	superior parietal	0.0835
2553	secondary somatosensory	0.083
2703	specialization	0.0828
2246	primary secondary	0.0828
199	anterior intraparietal	0.0828
1812	monitoring	0.0827
1189	frontoparietal	0.0826
2750	strategy	0.0824
2476	response time	0.0824
2868	task performance	0.0813
385	caudal	0.081
1519	ips	0.0809
262	attention	0.0809
2739	stimuli	0.0808
2091	perform	0.0805
297	away	0.0805
1674	manipulated	0.0803
1454	instructed	0.0801
2863	task difficulty	0.0793
2188	ppc	0.0793
2014	paced	0.0792
1748	memory wm	0.0789
2487	resulted	0.0788
856	dlpfc	0.0784
2552	secondary	0.078
1430	inferior frontal	0.078
2268	processes	0.0773
1455	instruction	0.0773
3145	working memory	0.0773
2837	switching	0.0771
2520	rule	0.0768
3144	working	0.0764
867	dorsal	0.0764
3095	visually	0.0763
2975	trial	0.076
3099	visuomotor	0.076
2604	set	0.0759
1006	event	0.0758
2046	parietal network	0.0758
95	activate	0.0757
1522	irrelevant	0.0756
2718	spl	0.0755
1580	led	0.0752
819	discrimination	0.0749
658	cortex supplementary	0.0746
2861	task conditions	0.0744
92	action	0.074
2419	relies	0.0739
2855	tapping	0.0738
2563	selection	0.0736
487	competing	0.0733
1225	general	0.0733
1991	order	0.0732
654	cortex ppc	0.073
1935	numerical	0.0727
1979	operations	0.0722
2017	painful	0.0713
2859	targets	0.0711
1792	modality	0.071
2519	rt	0.0699
2315	putamen	0.0698
693	cue	0.0697
2829	supramarginal gyrus	0.0686
555	consisting	0.0685
2683	somatosensory cortices	0.0684
2189	practice	0.0684
628	cortex	0.0683
594	control processes	0.0681
2044	parietal lobule	0.0679
1622	load	0.0678
1077	extent	0.0677
3013	upcoming	0.0677
3109	voluntary	0.0676
1839	movements	0.0675
2175	posterior insula	0.0671
446	close	0.0668
2464	resources	0.0666
2477	response times	0.0665
1232	generation	0.0665
666	cortical network	0.0655
1185	fronto	0.0655
1742	memory load	0.0655
369	calculation	0.0652
1433	inferior parietal	0.0652
695	cues	0.065
526	conflict	0.0647
116	adjacent	0.0647
2345	reaction time	0.0645
1088	eye field	0.0645
198	anterior insular	0.0643
638	cortex dorsal	0.0641
3061	ventrolateral	0.0641
1287	hands	0.0641
532	conjunction	0.064
735	delayed	0.0639
2374	recruitment	0.0637
2009	overt	0.0635
864	dominant	0.0632
1810	monitor	0.0631
2626	short term	0.063
2828	supramarginal	0.063
966	engaged	0.063
1461	insular cortex	0.0625
1676	manipulation	0.0621
1408	independently	0.0621
840	dissociate	0.062
1661	maintained	0.0619
1247	goal	0.0618
2023	paradigm	0.0617
1830	motor imagery	0.0616
2195	precentral	0.0614
301	ba 40	0.0614
912	effective connectivity	0.0614
2979	triggered	0.0613
2742	stimulus driven	0.0613
2190	pre	0.0612
637	cortex dlpfc	0.0612
1240	given	0.0611
308	basal ganglia	0.0608
2084	peaks	0.0605
73	acc	0.0605
1190	frontoparietal network	0.0604
2835	sustained attention	0.0604
1058	explicit	0.0603
2652	simultaneously	0.0602
96	activates	0.0601
2224	premotor parietal	0.06
1283	hand	0.0599
720	decreasing	0.0599
3100	visuospatial	0.0597
2617	share	0.0597
1458	insula anterior	0.0597
2625	short	0.0595
1221	ganglia	0.0593
1285	handed	0.059
848	distraction	0.0589
1440	information	0.0589
1834	motor response	0.0584
2814	superior	0.0584
1663	maintenance	0.0583
3097	visuo	0.0583
527	conflicting	0.0583
1248	goal directed	0.0582
2816	superior inferior	0.0578
1175	frontal cortex	0.0578
1312	hemispheric	0.0575
2622	shifted	0.0574
2663	skill	0.0574
529	congruency	0.0572
2289	propose	0.0572
2948	touch	0.0572
849	distractors	0.0571
3094	visual word	0.057
2867	task irrelevant	0.057
679	covert	0.057
2442	representations	0.0568
1126	feedback	0.0567
2024	paradigms	0.0566
1981	operculum	0.0566
2977	trials	0.0565
2934	times	0.0565
488	competition	0.0564
1380	implemented	0.0563
518	condition	0.0563
2343	reaching	0.0562
873	dorsolateral	0.0562
2473	response conflict	0.0562
2852	tactile	0.0562
609	coordination	0.0561
2474	response inhibition	0.056
3124	weaker	0.056
1049	experiment	0.056
1441	inhibit	0.0559
590	control conditions	0.0555
2857	target detection	0.0554
2517	rotation	0.0554
511	conclude	0.0553
1694	matrix	0.0553
2372	recruit	0.0552
2621	shift	0.0551
2458	resonance healthy	0.0551
479	comparable	0.055
1838	movement	0.0549
593	control network	0.0549
475	common	0.0546
2008	overlapping	0.0544
1791	modalities	0.0543
1138	fine	0.0541
1029	executive	0.0541
1884	network involved	0.0541
820	discrimination task	0.0541
813	directly	0.054
320	behavioral responses	0.0539
93	action observation	0.0538
1790	modal	0.0536
911	effective	0.0534
2114	phases	0.0533
1265	guided	0.0533
1597	likelihood estimation	0.0533
307	basal	0.0532
434	circuits	0.0531
3022	using event	0.053
276	audio	0.0529
293	aversive	0.0529
2631	si	0.0528
1366	imagery	0.0526
1660	maintain	0.0525
1026	exclusively	0.0524
1442	inhibition	0.0524
905	easy	0.0524
641	cortex inferior	0.0523
691	crucially	0.0522
2984	types	0.0522
1182	frontal operculum	0.0521
1149	foci	0.0521
1008	event functional	0.052
1053	experiments	0.0518
1860	native	0.0518
3014	updating	0.0517
2166	possibly	0.0517
2806	suggested	0.0517
1657	main	0.0517
1836	motor sma	0.0517
173	amygdala insula	0.0516
2951	tracking	0.0516
1106	factorial	0.0515
629	cortex acc	0.0515
1572	lateralized	0.0513
2681	somatosensory	0.0513
1179	frontal gyrus	0.0512
1996	orienting	0.0511
3058	ventral premotor	0.0511
576	contralateral primary	0.051
810	directed	0.0509
3139	word	0.0508
2752	streams	0.0506
2522	run	0.0505
474	combining	0.0505
770	detection	0.0505
1978	operation	0.0504
2233	press	0.0503
261	attending	0.0502
1472	intensities	0.0502
2870	task relevant	0.0498
2449	requires	0.0498
2331	rapid	0.0498
278	auditory	0.0496
387	caudate nucleus	0.0496
317	behavioral	0.0495
2098	period	0.0494
1272	gyrus ifg	0.0494
1724	medial frontal	0.0493
1653	magnetic resonance	0.0491
2763	stroop	0.0491
976	environmental	0.0491
452	coding	0.049
2455	resonance	0.0489
575	contralateral	0.0489
2638	signaling	0.0489
2045	parietal lobules	0.0489
50	45	0.0489
725	deficient	0.0488
1463	integrate	0.0488
195	anterior cingulate	0.0487
874	dorsolateral prefrontal	0.0486
932	embedded	0.0486
366	brodmann ba	0.0485
2745	stop signal	0.0485
1965	oddball	0.0484
1785	mirror	0.0484
1415	indicating	0.0484
94	actions	0.0482
2218	prefrontal parietal	0.0481
1499	intra	0.0481
771	detection task	0.0481
3046	varied	0.0481
455	cognitive control	0.0479
969	engaging	0.0479
1090	eye movements	0.0478
151	allocation	0.0478
2942	tones	0.0477
2248	primary somatosensory	0.0476
1652	magnetic	0.0476
2756	striatal	0.0474
2479	responsible	0.0474
650	cortex parietal	0.0474
2113	phase	0.0473
1537	junction	0.0472
1079	externally	0.0472
2525	saccades	0.0471
1152	focusing	0.0471
2456	resonance correlates	0.0469
2006	overlap	0.0469
2590	separated	0.0469
2834	sustained	0.0468
493	complex	0.0468
750	depending	0.0468
2090	perceptual	0.0468
3098	visuo spatial	0.0464
2389	regard	0.0464
2478	responses	0.0464
2095	performing	0.0464
744	demonstrates	0.0464
2521	rules	0.0464
2485	restricted	0.0463
416	characters	0.0463
601	controversial	0.0462
14	15 healthy	0.0462
1429	inferior	0.0462
2798	subtraction	0.0461
1814	monkeys	0.046
3066	verbal	0.0456
2818	superior middle	0.0456
1992	organization	0.0455
2531	sampling	0.0454
2642	sii	0.0453
808	direct	0.0453
2724	stages	0.0452
1252	grasping	0.0452
2565	selective attention	0.0451
2040	parietal frontal	0.0451
2635	signal change	0.0449
865	dopamine	0.0448
657	cortex superior	0.0447
2648	simply	0.0447
2015	pain	0.0446
734	delay	0.0446
2836	switch	0.0445
2003	output	0.0443
145	aimed	0.0442
2406	relation	0.0441
484	compensate	0.0441
2391	regardless	0.044
2007	overlapped	0.044
2847	systematically	0.044
2536	scanned	0.044
2760	strong	0.0438
280	auditory cortices	0.0438
1796	modeling	0.0438
3104	vocal	0.0438
2524	saccade	0.0436
1773	middle frontal	0.0436
3051	varying	0.0436
1203	functional organization	0.0435
2700	speakers	0.0434
194	anterior	0.0434
990	errors	0.0433
2223	premotor cortices	0.0432
2685	sound	0.043
761	design	0.0429
103	actually	0.0428
589	control condition	0.0427
296	awareness	0.0427
3048	variety	0.0427
2208	predominantly	0.0427
683	critical role	0.0427
1032	executive functions	0.0426
2061	particular	0.0426
796	difficult	0.0425
1618	listening	0.0425
1410	index finger	0.0425
2624	shifts	0.0423
3075	videos	0.0423
1483	interestingly	0.0422
607	coordinate	0.0422
667	cortical networks	0.0421
1360	ifg	0.0421
64	able	0.0421
1844	mt	0.0421
299	ba	0.0421
1813	monkey	0.042
2576	sensation	0.042
863	dominance	0.042
631	cortex anterior	0.042
919	eighteen	0.0419
1460	insular	0.0418
2036	parametrically	0.0418
1941	observation	0.0417
1443	inhibitory	0.0416
1596	likelihood	0.0416
652	cortex pfc	0.0416
2790	subset	0.0413
2551	second	0.0412
2596	serial	0.0411
1563	lateral frontal	0.0411
2434	repetitive	0.041
850	distributed	0.041
2976	trial trial	0.0409
1465	integrating	0.0409
985	equation	0.0409
2582	sensory	0.0408
1837	motor task	0.0408
143	agreement	0.0407
559	constitute	0.0407
2450	requiring	0.0407
2079	pattern	0.0406
463	cognitive task	0.0405
2893	temporo	0.0404
485	compensation	0.0404
3092	visual stimulus	0.0404
890	dual	0.0403
686	cross modal	0.0403
1027	executed	0.0403
1634	location	0.0403
1999	orthographic	0.0403
1274	gyrus insula	0.0403
1163	forms	0.0402
2346	reaction times	0.0402
530	congruent	0.0402
1680	map	0.0402
1323	high functioning	0.0401
2550	search	0.0401
2020	pairs	0.04
2986	typically	0.04
2605	sets	0.04
267	attentional control	0.04
1107	factorial design	0.04
2941	tone	0.0399
621	correlates	0.0399
2772	structures involved	0.0397
305	balance	0.0397
2448	requirements	0.0396
2744	stop	0.0396
739	demanding	0.0395
364	broca	0.0393
1306	heat	0.0393
2595	sequential	0.0393
272	attributed	0.0393
2332	rapidly	0.0393
1993	organized	0.0393
2351	reading	0.0392
236	articulatory	0.039
586	contribution	0.039
2601	serves	0.039
3074	video clips	0.0388
788	differential	0.0388
1013	everyday life	0.0388
2884	temporal inferior	0.0387
1297	healthy handed	0.0387
2261	probe	0.0387
927	elicit	0.0387
2124	pitch	0.0386
3134	widespread	0.0385
1713	means	0.0385
2647	simple	0.0385
78	accordingly	0.0385
2205	predictions	0.0383
1124	feature	0.0383
1400	incongruent	0.0383
1934	numbers	0.0383
2523	s1	0.0382
2794	substantially	0.0382
1256	greater	0.0382
1552	languages	0.0382
1228	generally	0.038
2796	substrates	0.038
235	arterial spin	0.0379
3062	ventrolateral prefrontal	0.0379
106	adaptation	0.0378
2736	stimulated	0.0378
1449	input	0.0377
956	enabled	0.0376
2360	receptors	0.0376
1298	healthy human	0.0376
1578	learning	0.0375
2762	strongly	0.0375
2111	pfc	0.0375
663	cortical	0.0374
2583	sensory information	0.0374
2701	speaking	0.0374
1729	medial superior	0.0374
224	appropriate	0.0372
1518	ipl	0.037
3141	word recognition	0.037
984	equally	0.037
2154	portions	0.0369
1405	increasingly	0.0369
2400	regulatory	0.0369
1313	hemodynamic	0.0369
1526	issue	0.0367
1473	intensity	0.0366
2176	posterior medial	0.0365
3096	visually presented	0.0365
2515	rostral	0.0365
2692	spatial	0.0364
1423	induces	0.0363
1577	learned	0.0363
1852	multisensory	0.0362
2443	represented	0.0362
1547	labeling	0.0362
1404	increasing	0.0362
230	arithmetic	0.0362
2903	term memory	0.0362
2566	selectively	0.036
2275	production	0.0359
227	argue	0.0359
2594	sequences	0.0359
2795	substrate	0.0358
2287	proportion	0.0357
569	contents	0.0357
1471	intense	0.0357
84	accurate	0.0357
2714	speech production	0.0357
302	ba 44	0.0355
961	encoding retrieval	0.0355
1541	key role	0.0355
3083	visual attention	0.0354
2179	posterior superior	0.0354
1308	held	0.0354
141	ages	0.0354
1119	faster	0.0354
108	adaptive	0.0353
1851	multiple sclerosis	0.0352
2655	single trial	0.035
2083	peak	0.035
668	cortical subcortical	0.035
1592	lexical decision	0.035
861	domain	0.035
2030	parallel	0.035
1350	hypothesized	0.0349
112	additional	0.0347
51	46	0.0347
2100	peripheral	0.0346
2931	time courses	0.0346
738	demand	0.0345
1315	hemodynamic responses	0.0345
483	compatible	0.0344
1848	multimodal	0.0344
77	according	0.0343
1885	networks	0.0343
1720	mechanisms	0.0343
1279	gyrus stg	0.0342
2712	speech	0.0341
1183	frontal parietal	0.0341
1414	indicates	0.0341
2696	spatial temporal	0.034
1491	interplay	0.034
939	emotion regulation	0.034
2050	parieto	0.0339
2004	outside	0.0339
2155	position	0.0339
1294	healthy adults	0.0339
3123	weak	0.0339
3073	video	0.0339
2764	stroop task	0.0338
3137	wm task	0.0338
234	arterial	0.0337
1564	lateral medial	0.0337
2428	reorganization	0.0337
83	accuracy	0.0337
1048	experiencing	0.0337
2243	primary	0.0336
3102	vlpfc	0.0336
2311	published	0.0336
3159	zone	0.0336
153	allowed	0.0334
178	analytic	0.0334
2016	pain intensity	0.0334
128	advantage	0.0332
2375	recruits	0.0332
1354	identical	0.0331
2489	retention	0.0331
1888	neuroanatomy	0.033
2357	receiving	0.033
75	accompanied	0.033
1459	insula inferior	0.0329
2713	speech perception	0.0329
1516	involves	0.0329
2693	spatial attention	0.0329
1797	models	0.0328
69	absent	0.0327
1389	importantly	0.0327
1494	interpreted	0.0327
2735	stg	0.0326
925	elements	0.0325
1928	novelty	0.0325
694	cued	0.0323
2963	transcranial magnetic	0.0323
381	categorical	0.0323
2751	stream	0.0322
1675	manipulating	0.0322
1226	general linear	0.0321
2326	random effects	0.0321
3110	volunteers	0.0319
311	basic	0.0316
1261	group level	0.0315
1426	infer	0.0312
596	controlled	0.0312
2740	stimuli presented	0.0311
2285	proper	0.031
2812	sulcus sts	0.031
2749	strategies	0.0309
472	combinations	0.0309
1650	m1	0.0308
2080	patterns	0.0308
2148	poorer	0.0307
2584	sensory motor	0.0306
893	dynamic causal	0.0305
2130	planum temporale	0.0304
2891	temporale	0.0304
2618	shared	0.0304
470	color	0.0304
581	contrasts	0.0303
2589	separate	0.0302
3117	vs	0.0302
2041	parietal junction	0.0301
1654	magnetic stimulation	0.03
2118	phonological	0.0299
2048	parietal prefrontal	0.0299
2230	presented	0.0299
1398	included	0.0298
2628	showing	0.0298
684	critically	0.0298
752	depicting	0.0298
2454	resolve	0.0297
295	avoidance	0.0297
2271	produce	0.0296
2716	spin	0.0295
846	distinguish	0.0295
670	cortices	0.0295
1034	exhibited	0.0295
2871	task required	0.0294
797	difficulties	0.0294
2997	underpinnings	0.0294
19	18 healthy	0.0293
1431	inferior middle	0.0293
2918	thermal	0.0293
2486	result	0.0292
1678	manner	0.0292
809	direct evidence	0.0292
1301	healthy volunteers	0.0292
1346	hypoactivation	0.0291
1824	motivation	0.0291
1286	handedness	0.029
2089	perception	0.029
2898	tended	0.029
2600	served	0.029
2815	superior frontal	0.0289
207	anticipation	0.0289
271	attribute	0.0289
2099	periods	0.0288
2129	planum	0.0288
2651	simultaneous	0.0288
374	capacity	0.0288
1911	nogo	0.0288
2809	sulci	0.0287
1371	imitation	0.0286
1207	functionally connected	0.0285
963	end	0.0285
1222	gaze	0.0284
639	cortex frontal	0.0283
2989	uncertain	0.0282
1143	flexible	0.0282
1840	moving	0.0281
2305	psychophysical	0.0281
318	behavioral measures	0.028
2420	rely	0.028
24	2007	0.0279
1151	focused	0.0279
454	cognitive	0.0279
1117	fashion	0.0277
1513	involve	0.0277
673	coupled	0.0277
1249	goals	0.0277
2994	underlies	0.0276
2788	subserved	0.0276
2845	syntactic	0.0275
1007	event design	0.0275
2784	subsequent	0.0275
3088	visual information	0.0275
2587	sentences	0.0274
2245	primary motor	0.0274
1217	gain	0.0273
2838	syllable	0.0273
3081	vision	0.0272
1176	frontal cortices	0.0272
1747	memory tasks	0.0272
2872	task task	0.0272
441	clear	0.0272
512	concluded	0.0271
1370	imagined	0.0271
543	conscious	0.0271
1467	integrative	0.0271
1445	initial	0.027
81	accounts	0.027
2694	spatial information	0.0269
1532	judge	0.0269
517	concurrently	0.0268
202	anterior prefrontal	0.0268
1328	higher	0.0268
2274	producing	0.0267
1503	introduced	0.0266
2591	separately	0.0266
1470	intended	0.0265
1677	manipulations	0.0265
2682	somatosensory cortex	0.0265
1165	fourteen	0.0264
878	dot	0.0264
9	12 healthy	0.0264
2580	sensorimotor	0.0264
701	dacc	0.0264
49	44	0.0264
2637	signal task	0.0263
2686	sounds	0.0262
1711	meaning	0.0262
54	49	0.0262
2102	perisylvian	0.0262
3023	using functional	0.0262
2354	reasoning	0.0262
3004	unimodal	0.0262
2074	pathway	0.0262
281	auditory stimuli	0.0261
748	depended	0.026
1626	lobule	0.0259
383	categorization	0.0259
1933	number	0.0257
332	better	0.0257
1689	match	0.0256
676	courses	0.0256
1808	monetary reward	0.0255
486	compensatory	0.0255
2720	spoken	0.0255
3001	unexpected	0.0254
310	bases	0.0254
2270	processes underlying	0.0253
2894	temporo parietal	0.0252
1202	functional neuroanatomy	0.0252
389	causal modeling	0.0252
1239	gestures	0.0251
3017	use functional	0.0251
812	directions	0.0251
1141	fixation	0.0251
2614	shape	0.025
2646	similarly	0.025
1158	force	0.0249
736	delineate	0.0249
2917	therapy	0.0249
2616	shapes	0.0248
1478	interact	0.0248
665	cortical motor	0.0248
1828	motor cortex	0.0247
1284	hand movements	0.0246
1204	functional role	0.0246
1444	inhibitory control	0.0245
1568	lateral prefrontal	0.0245
1786	mirror neuron	0.0245
1083	extraction	0.0245
627	corresponding	0.0244
3153	yielded	0.0244
747	depend	0.0244
1075	extensive	0.0244
1369	imagine	0.0243
2824	supporting	0.0243
2793	substantial	0.0242
2325	random	0.0241
566	containing	0.0241
1927	novel	0.0241
1243	globus pallidus	0.0241
2021	pallidus	0.0241
1944	observers	0.024
2120	physical	0.0239
578	contrast	0.0239
2498	reverse	0.0239
107	adapted	0.0238
1524	isolate	0.0238
1585	letter	0.0237
2664	skills	0.0236
794	differing	0.0236
2196	precentral gyrus	0.0235
2680	solving	0.0235
2758	striking	0.0235
1539	just	0.0235
2899	tendency	0.0235
1071	extended	0.0234
2507	rise	0.0232
2937	tms	0.0231
189	angular gyrus	0.0231
1605	linear model	0.023
2405	relating	0.023
2965	transformation	0.0229
2513	role	0.0229
1722	mechanisms underlying	0.0228
1769	mid	0.0228
2777	subcortical	0.0228
2930	time course	0.0226
288	automatic	0.0226
2334	rarely	0.0225
1548	lack	0.0225
1353	idea	0.0224
1396	incentive	0.0224
1924	notion	0.0223
2307	psychophysiological interaction	0.0223
1187	fronto striatal	0.0223
1581	length	0.0223
2966	transient	0.0223
377	carried	0.0223
2497	reversal	0.0222
1559	latencies	0.0222
1909	nociceptive	0.0221
2983	type	0.0221
1242	globus	0.0221
1610	linguistic	0.022
793	differently	0.022
1342	humans	0.022
806	dimensions	0.0219
1060	exploration	0.0219
2461	resonance measure	0.0219
420	chinese	0.0219
1579	learning task	0.0218
2807	suggesting	0.0218
975	environment	0.0217
2415	relevant information	0.0217
2748	strategic	0.0217
1528	item	0.0216
762	designed	0.0216
671	cortico	0.0215
238	asked	0.0214
967	engagement	0.0214
436	class	0.0213
1751	mental	0.0213
2300	psts	0.0212
2581	sensorimotor cortex	0.0212
1477	inter	0.0212
2247	primary sensorimotor	0.0211
1835	motor responses	0.0211
1554	large scale	0.021
1310	hemisphere	0.021
825	disease pd	0.021
769	detecting	0.0209
1466	integration	0.0209
497	components	0.0209
127	advanced	0.0208
1515	involvement	0.0208
834	display	0.0208
1910	nodes	0.0208
99	actively	0.0208
989	error	0.0208
1024	example	0.0207
1896	neuronal	0.0206
2561	select	0.0206
610	core	0.0206
2945	tools	0.0205
2896	temporoparietal junction	0.0204
2597	series	0.0204
3049	various	0.0204
2187	powerful	0.0204
1206	functionally	0.0203
2691	sparse	0.0203
2944	tool	0.0202
1945	observing	0.0201
2123	pictures	0.0201
1570	laterality	0.0201
964	endogenous	0.0201
2211	preferential	0.02
1104	fact	0.02
1531	joint	0.02
1801	modulated	0.02
445	clips	0.02
2401	rehearsal	0.02
2783	subregions	0.0199
1574	leading	0.0199
1576	learn	0.0199
632	cortex ba	0.0199
2820	superior temporal	0.0198
1368	images acquired	0.0197
319	behavioral performance	0.0197
2995	underlying	0.0197
2446	require	0.0195
2228	presentation	0.0195
241	assess	0.0195
2353	real time	0.0194
545	consequence	0.0194
1490	interpersonal	0.0194
188	angular	0.0194
642	cortex insula	0.0193
811	direction	0.0193
2272	produced	0.0193
251	associative	0.0192
2244	primary auditory	0.0192
928	elicited	0.0192
913	effectively	0.0192
231	arm	0.0192
1798	moderate	0.0192
784	did differ	0.0192
3031	v5	0.0192
1800	modulate	0.0191
3140	word form	0.0191
2892	temporally	0.019
599	controls hc	0.0189
1424	inducing	0.0189
90	acquisition	0.0189
1137	finally	0.0188
1127	feeling	0.0188
1412	indicate	0.0187
2169	postcentral	0.0187
1314	hemodynamic response	0.0186
1692	material	0.0185
1987	oral	0.0185
1385	imply	0.0184
1974	ongoing	0.0184
552	consisted	0.0184
2407	relational	0.0184
1208	functioning	0.0184
427	cingulate cortex	0.0184
1862	naturalistic	0.0184
917	efficient	0.0184
1012	everyday	0.0183
1752	mental imagery	0.0183
154	allowing	0.0182
1303	heard	0.0182
1937	object	0.0182
2962	transcranial	0.0181
1799	modified	0.0181
2699	speaker	0.0181
2122	picture	0.0181
2212	preferentially	0.018
1211	furthermore	0.018
2865	task induced	0.0179
1639	longer	0.0179
1399	includes	0.0178
711	debate	0.0178
2572	semantic information	0.0178
367	button	0.0178
1855	music	0.0177
2180	posterior temporal	0.0177
2184	potentially	0.0177
959	encoded	0.0177
2848	systems	0.0177
946	emotional valence	0.0176
3150	year old	0.0176
1586	letters	0.0176
2705	species	0.0176
1598	likely	0.0176
2981	turn	0.0175
1042	expectation	0.0174
1750	men women	0.0174
1475	intentional	0.0174
2514	roles	0.0173
1178	frontal gyri	0.0173
2737	stimulation	0.0171
2051	parieto occipital	0.0171
1529	items	0.0171
2496	reveals	0.0171
2490	retrieval	0.0171
2902	term	0.017
291	available	0.0169
2135	played	0.0169
2468	respond	0.0169
553	consistency	0.0169
968	engages	0.0169
1784	minimal	0.0169
1591	lexical	0.0169
633	cortex bilaterally	0.0168
883	driven	0.0168
705	day	0.0168
451	code	0.0168
2549	se	0.0168
3010	unmedicated	0.0168
1238	german	0.0167
432	circuit	0.0167
1421	induce	0.0167
347	blocks	0.0167
1668	make	0.0166
950	empathy	0.0165
1886	networks involved	0.0165
953	employed	0.0165
3152	yield	0.0164
1282	hallucinations	0.0164
2295	provide new	0.0164
2441	representation	0.0164
2644	similarities	0.0164
2738	stimulation tms	0.0163
1036	exhibiting	0.0163
2653	single	0.0162
2775	studying	0.0162
1115	far	0.0162
2958	trained	0.0161
394	center	0.016
2545	sclerosis	0.016
1550	language	0.0159
1538	junction tpj	0.0159
603	convergence	0.0157
2054	pars	0.0157
2987	typically developing	0.0157
682	critical	0.0156
2773	sts	0.0156
1043	expectations	0.0155
3082	visual	0.0155
1146	fluency	0.0154
2232	preserved	0.0154
845	distinction	0.0154
659	cortex thalamus	0.0154
1447	initiation	0.0154
1684	marked	0.0153
2606	setting	0.0153
2959	training	0.0153
3122	ways	0.0152
2639	signals	0.0151
233	array	0.0151
1656	magnitude	0.0151
353	body	0.0151
1617	listeners	0.0151
3000	understood	0.0151
2957	traditionally	0.0151
2383	referred	0.0151
3136	wm	0.015
2328	randomly	0.015
1805	modulations	0.015
290	autonomic	0.0149
414	characterize	0.0149
2658	situation	0.0148
344	block	0.0148
1615	list	0.0148
2761	strongest	0.0148
1425	induction	0.0147
1627	lobule ipl	0.0146
835	displayed	0.0146
2949	tpj	0.0146
119	administration	0.0145
396	central	0.0145
783	did	0.0145
1690	matching	0.0145
1343	hyperactivation	0.0145
282	auditory visual	0.0144
2031	paralleled	0.0144
999	et	0.0143
2690	span	0.0143
2390	regarding	0.0143
1905	neutral stimuli	0.0143
585	contributing	0.0142
554	consistently	0.0142
1422	induced	0.0142
992	essential	0.0142
1078	external	0.0142
1275	gyrus medial	0.0141
2708	specified	0.0141
352	bodily	0.0141
1951	occipital cortex	0.0141
1109	failed	0.0141
2911	thalamus	0.0141
817	discriminated	0.0141
998	estimation	0.0141
595	control task	0.014
1880	nervous	0.0139
473	combined	0.0139
531	congruent incongruent	0.0139
1030	executive control	0.0139
2214	prefrontal anterior	0.0139
1031	executive function	0.0138
1329	higher level	0.0138
3065	verb	0.0137
392	caused	0.0136
2645	similarity	0.0136
2776	sub	0.0136
1330	higher order	0.0136
1331	highest	0.0136
955	enable	0.0136
2318	quantified	0.0136
2697	spatially	0.0135
1263	growing	0.0135
2481	responsiveness	0.0135
514	concomitant	0.0135
2913	theories	0.0134
1795	model	0.0134
489	complementary	0.0134
965	engage	0.0134
1280	gyrus superior	0.0133
2586	sentence comprehension	0.0133
2093	performance task	0.0133
2376	red	0.0133
386	caudate	0.0133
438	classical	0.0132
379	case	0.0132
2216	prefrontal cortical	0.0132
1827	motor control	0.0131
1732	mediate	0.0131
2943	took	0.013
2153	portion	0.013
702	daily	0.013
1906	new	0.0129
1614	links	0.0129
563	constructed	0.0127
1898	neurophysiological	0.0127
2262	problem	0.0127
2018	pair	0.0126
185	anatomy	0.0126
2588	separable	0.0125
1789	mnemonic	0.0124
3091	visual stimuli	0.0124
1142	fixed	0.0124
3067	verbal fluency	0.0124
763	designs	0.0123
897	dysfunctional	0.0123
2207	predicts	0.0123
1300	healthy male	0.0122
970	english	0.0122
2890	temporal sulcus	0.0122
2559	segregated	0.0122
88	acoustic	0.0122
786	differed	0.0122
508	concepts	0.0122
1374	impact	0.0121
1273	gyrus inferior	0.0121
2904	terms	0.0121
3084	visual auditory	0.0121
3040	variable	0.0121
462	cognitive processes	0.012
868	dorsal anterior	0.0119
215	appearance	0.0119
1191	frontopolar	0.0119
1311	hemispheres	0.0118
2170	postcentral gyrus	0.0117
323	behaviour	0.0116
2602	session	0.0115
2990	uncertainty	0.0115
1378	impairments	0.0115
406	challenging	0.0115
1772	middle cingulate	0.0115
3072	versus	0.0115
708	deactivation	0.0115
2574	semantically	0.0115
3142	words	0.0115
3007	univariate	0.0114
1619	literature	0.0114
1316	heschl	0.0113
698	current functional	0.0113
1492	interpret	0.0113
1039	existing	0.0113
2316	putative	0.0113
2827	suppression	0.0112
3078	viewing	0.0112
561	constraints	0.0112
1520	ipsilateral	0.0111
1980	opercularis	0.011
2055	pars opercularis	0.011
2634	signal	0.011
993	establish	0.011
1555	largely	0.0109
1317	heschl gyrus	0.0109
1719	mechanism	0.0107
2813	summary	0.0107
898	dysfunctions	0.0107
1602	limited	0.0107
1155	following	0.0107
1787	mixed	0.0106
1437	influence	0.0106
2570	self reported	0.0106
839	dissociable	0.0106
916	efficiency	0.0105
1565	lateral occipital	0.0105
2363	recognition task	0.0104
1110	failure	0.0104
1188	fronto temporal	0.0104
822	discussed	0.0104
613	correct	0.0104
2630	shows	0.0103
370	called	0.0103
1962	occurring	0.0102
2197	precise	0.0102
2539	scanning	0.0102
872	dorsal ventral	0.0101
2560	segregation	0.0101
1943	observer	0.0101
279	auditory cortex	0.01
573	continuous	0.01
289	automatically	0.01
1963	occurs	0.0099
2665	skin	0.0098
1847	multi	0.0098
325	belief	0.0098
426	cingulate	0.0098
1895	neuron	0.0098
1016	evidenced	0.0098
217	appears	0.0097
176	analysed	0.0097
459	cognitive functions	0.0097
2991	unclear	0.0097
1973	ones	0.0097
579	contrasted	0.0097
2362	recognition memory	0.0096
413	characterization	0.0096
314	bayesian	0.0095
1958	occipitotemporal	0.0095
1269	gyrus ba	0.0094
157	alter	0.0094
482	comparisons	0.0093
3090	visual perception	0.0093
1379	implementation	0.0092
2171	posterior	0.0092
1739	memory	0.0092
803	digit	0.0091
2349	read	0.0091
2235	presumably	0.0091
1590	levels	0.0091
818	discriminating	0.009
3069	verbs	0.009
1926	nouns	0.009
1553	large	0.0089
2286	properties	0.0089
221	appraisal	0.0089
1975	online	0.0088
636	cortex dacc	0.0088
1159	form	0.0087
2778	subcortical structures	0.0087
2263	problems	0.0087
264	attention network	0.0087
1914	non human	0.0086
373	capable	0.0084
2417	reliable	0.0084
3089	visual motion	0.0084
2746	storage	0.0083
165	ambiguous	0.0082
841	dissociated	0.0082
253	assumed	0.0082
1823	motion	0.0082
2801	successfully	0.0082
2269	processes involved	0.0082
645	cortex m1	0.0081
1936	numerous	0.0081
277	audiovisual	0.008
2669	slower	0.008
2627	shorter	0.008
775	develop	0.008
132	affective	0.0078
504	computational	0.0078
1746	memory task	0.0078
2293	provide	0.0078
1111	false	0.0078
930	elucidate	0.0078
2088	perceiving	0.0078
2558	segmentation	0.0077
2757	striatum	0.0077
2142	point	0.0077
2240	previous shown	0.0077
3055	ventral anterior	0.0076
855	divided	0.0076
1866	necessary	0.0076
1523	irrespective	0.0076
2802	successive	0.0076
2200	predict	0.0076
1481	interactions	0.0075
114	addressed	0.0075
2803	suffering	0.0074
2704	specialized	0.0074
2864	task functional	0.0074
433	circuitry	0.0074
268	attenuated	0.0074
2094	performances	0.0073
1774	middle inferior	0.0073
388	causal	0.0073
712	debated	0.0073
2337	rates	0.0072
1271	gyrus fusiform	0.0072
1081	extract	0.0072
1019	evoked	0.0071
1829	motor function	0.0071
2723	stage	0.0071
1756	mesial	0.0071
2585	sentence	0.0071
1961	occurrence	0.007
2234	pressure	0.007
560	constrained	0.007
2928	threshold	0.007
751	depends	0.0069
523	conducted	0.0069
1267	gyrus	0.0069
1718	measuring	0.0069
2470	responding	0.0068
203	anterior superior	0.0068
1929	noxious	0.0068
321	behaviorally	0.0067
1960	occurred	0.0066
954	employing	0.0065
644	cortex lateral	0.0064
2039	parietal cortices	0.0063
1825	motivational	0.0063
661	cortex vlpfc	0.0063
1743	memory performance	0.0062
2043	parietal lobes	0.0061
2266	process	0.0061
921	electrical	0.006
785	differ	0.0059
2488	resulting	0.0059
1859	naming	0.0059
2826	suppressed	0.0059
1021	exact	0.0058
1067	expressed	0.0058
68	absence	0.0057
1511	investigation	0.0057
2327	randomized	0.0057
1704	maximum	0.0057
895	dynamics	0.0057
208	anticipatory	0.0056
2320	quantitative	0.0056
252	assume	0.0055
2384	refers	0.0055
2062	particularly	0.0055
3033	valid	0.0055
244	assessing	0.0055
1845	mtg	0.0054
2194	preceding	0.0054
2895	temporoparietal	0.0054
1782	mind	0.0054
1957	occipito temporal	0.0054
789	differentially	0.0053
3086	visual cortices	0.0053
498	comprehension	0.0053
2469	responded	0.0053
3115	voxels	0.0053
643	cortex involved	0.0052
247	assigned	0.0052
2237	previous functional	0.0052
1351	hz	0.0051
239	aspect	0.0051
626	correspondence	0.005
1150	focus	0.0049
117	adjustments	0.0048
1831	motor performance	0.0048
1497	intervention	0.0048
2387	reflecting	0.0048
1868	needed	0.0048
1456	instructions	0.0048
852	distribution	0.0047
2462	resonance performing	0.0047
2978	trigger	0.0046
2213	prefrontal	0.0046
1691	matching task	0.0046
1876	negatively correlated	0.0046
2065	passive	0.0046
1854	muscle	0.0045
2567	selectivity	0.0045
85	accurately	0.0045
3148	written	0.0045
2147	poor	0.0045
437	classic	0.0044
3158	younger adults	0.0044
1231	generating	0.0043
169	amplitudes	0.0043
2306	psychophysiological	0.0043
1157	foot	0.0043
805	dimensional	0.0042
2666	skin conductance	0.0042
3029	utilized	0.0042
815	discrete	0.0042
2086	perceive	0.0042
269	attenuation	0.0042
2557	seen	0.0041
1063	explored	0.0041
1230	generated	0.004
951	emphasize	0.004
1001	evaluate	0.004
1333	highlighted	0.004
1045	experience	0.0039
1863	nature	0.0039
2251	primates	0.0039
556	consists	0.0039
522	conductance	0.0038
2116	phenomenon	0.0038
2922	thirteen	0.0037
3027	usually	0.0037
689	crucial	0.0036
2350	readers	0.0036
1540	key	0.0034
2684	sought	0.0034
1658	main effect	0.0034
1014	evidence	0.0033
1085	extrastriate cortex	0.0033
1074	extension	0.0033
361	brief	0.0033
2217	prefrontal cortices	0.0033
260	attended	0.0033
1480	interaction	0.0033
1201	functional networks	0.0033
2950	track	0.0032
949	empathic	0.0032
2938	tom	0.0032
616	correctly	0.0032
1802	modulates	0.0032
1735	mediating	0.0032
766	details	0.0032
3080	virtual	0.0032
2066	passive viewing	0.0032
258	attempted	0.0031
1907	newly	0.0031
1489	internally	0.0031
481	comparing	0.0031
1482	interactive	0.0031
2411	relatively	0.003
316	behavior	0.003
456	cognitive deficits	0.003
1567	lateral parietal	0.003
326	believed	0.003
1046	experienced	0.003
1687	masked	0.0029
330	best	0.0029
1731	median	0.0028
764	despite	0.0028
1103	facilitation	0.0027
972	enhancement	0.0027
2296	provided	0.0027
2067	passively	0.0027
146	aims	0.0027
2330	ranging	0.0026
1856	musical	0.0026
1967	offer	0.0026
844	distance	0.0025
336	biases	0.0025
977	environments	0.0024
2333	rare	0.0024
547	consequently	0.0024
1496	intervals	0.0023
2132	play	0.0023
957	enables	0.0022
2632	sided	0.0022
2781	subject	0.0022
2505	rhythm	0.0022
1033	exhibit	0.0022
442	clearly	0.0022
1251	gradient	0.0022
1659	mainly	0.0021
777	developing	0.002
3157	younger	0.002
1038	existence	0.0019
533	connected	0.0019
2366	recognizing	0.0018
1411	indexed	0.0017
327	beneficial	0.0017
2494	reveal	0.0017
540	connectivity networks	0.0017
1771	middle	0.0017
2365	recognized	0.0016
1373	immediately	0.0016
2203	prediction	0.0015
1589	level signal	0.0015
1544	knowledge	0.0015
2882	temporal gyri	0.0015
101	acts	0.0015
1811	monitored	0.0015
2177	posterior middle	0.0014
858	dmpfc	0.0014
2465	respect	0.0014
1057	explanation	0.0014
1209	functions	0.0013
948	emotions	0.0013
254	assumption	0.0013
1754	mental states	0.0013
2297	provides	0.0013
1194	fully	0.0013
448	closely	0.0012
2678	socially	0.0012
2774	studied	0.0012
2851	t2	0.0012
973	enhances	0.0012
1200	functional network	0.0011
1995	oriented	0.0011
2425	remember	0.0011
2967	transition	0.001
3050	vary	0.001
3121	way	0.001
685	cross	0.001
515	concrete	0.0009
851	distributed network	0.0009
1833	motor premotor	0.0009
450	clusters	0.0008
294	avoid	0.0008
62	abilities	0.0008
368	calculated	0.0008
405	challenges	0.0008
3105	voice	0.0007
587	contributions	0.0007
2537	scanned using	0.0007
126	adults	0.0007
567	contains	0.0006
640	cortex greater	0.0006
960	encoding	0.0005
944	emotional responses	0.0005
109	add	0.0005
1984	optimal	0.0004
333	better understanding	0.0004
1867	need	0.0004
1054	expertise	0.0004
986	equivalent	0.0004
2264	procedure	0.0003
2052	parkinson	0.0003
1059	explicitly	0.0003
1556	largely unknown	0.0003
1749	men	0.0003
2242	primarily	0.0003
958	encode	0.0002
147	al	0.0002
363	broader	0.0002
2414	relevant	0.0002
2432	repetition	0.0001
2260	probably	0.0001
346	blocked	0.0
1041	expectancy	-0.0001
1783	mind tom	-0.0001
2388	reflects	-0.0001
1616	listened	-0.0001
2929	time	-0.0002
630	cortex amygdala	-0.0002
40	36	-0.0002
1076	extensively	-0.0002
974	entire	-0.0002
1765	methods functional	-0.0003
706	days	-0.0003
745	demonstrating	-0.0003
2706	specifically	-0.0003
1631	localize	-0.0003
2342	reach	-0.0003
492	completely	-0.0004
2731	static	-0.0004
710	deaf	-0.0004
838	disruption	-0.0005
3071	version	-0.0005
2422	remain unclear	-0.0005
1356	identified	-0.0006
1000	et al	-0.0006
1562	lateral	-0.0006
1633	located	-0.0007
1198	functional coupling	-0.0007
181	analyzed using	-0.0007
2340	ratings	-0.0008
218	application	-0.0008
2734	step	-0.0008
1324	high level	-0.0008
1542	kinds	-0.0008
914	effects	-0.0008
1536	judgments	-0.0008
2985	typical	-0.0009
2053	parkinson disease	-0.001
309	baseline	-0.001
1451	insight	-0.0011
1268	gyrus anterior	-0.0011
2439	reports	-0.0011
572	contextual	-0.0011
1635	locations	-0.0012
2615	shaped	-0.0012
1508	inversely correlated	-0.0012
345	block design	-0.0013
1364	illustrate	-0.0013
2805	suggest	-0.0013
71	abstract	-0.0014
3047	varies	-0.0014
2636	signal intensity	-0.0014
2715	speed	-0.0016
395	centered	-0.0016
847	distinguished	-0.0016
2480	responsive	-0.0017
2998	understand	-0.0017
2064	parts	-0.0018
324	behavioural	-0.0018
1462	intact	-0.0019
2982	twice	-0.002
3016	use	-0.002
2662	sizes	-0.0021
1534	judgment	-0.0022
390	causality	-0.0022
410	character	-0.0023
1236	genetic risk	-0.0023
365	brodmann	-0.0023
86	achieve	-0.0024
382	categories	-0.0024
1956	occipito	-0.0024
2429	repeat	-0.0024
1419	individually	-0.0025
660	cortex ventral	-0.0025
1560	latency	-0.0025
3012	unrelated	-0.0026
2491	retrieved	-0.0026
674	coupling	-0.0027
391	cause	-0.0027
758	depth	-0.0027
1744	memory processes	-0.0028
80	accounted	-0.0028
713	decision	-0.0028
983	equal	-0.0028
1164	forward	-0.0029
1394	improves	-0.0031
2250	primate	-0.0031
211	anxiety disorders	-0.0032
1136	final	-0.0032
8	12	-0.0032
2825	supports	-0.0032
2204	prediction error	-0.0033
3002	unfamiliar	-0.0033
1168	framework	-0.0034
2103	persistent	-0.0034
2284	pronounced	-0.0034
541	connectivity patterns	-0.0034
718	decoding	-0.0035
1714	measure	-0.0035
842	dissociation	-0.0036
1476	intentions	-0.0037
2288	proposal	-0.0037
2431	repeatedly	-0.0037
995	estimate	-0.0037
647	cortex middle	-0.0037
3068	verbal working	-0.0037
1264	guide	-0.0038
2702	special	-0.0038
737	delivered	-0.0039
1948	obtain	-0.0039
2753	strength	-0.0039
1448	injury	-0.004
952	empirical	-0.004
2992	undergoing	-0.004
275	atypical	-0.0041
1355	identification	-0.0041
884	driving	-0.0041
1573	lead	-0.0042
1740	memory encoding	-0.0042
1359	identity	-0.0042
1745	memory retrieval	-0.0042
322	behaviors	-0.0042
804	dimension	-0.0043
1998	original	-0.0044
743	demonstrated	-0.0045
997	estimates	-0.0046
2172	posterior anterior	-0.0046
2924	thought	-0.0046
1551	language comprehension	-0.0047
1192	frontostriatal	-0.0047
991	especially	-0.0047
2927	threatening	-0.0047
604	converging	-0.0048
1402	incorrect	-0.0048
2925	thoughts	-0.0048
3129	whilst	-0.0049
2800	successful	-0.0049
1869	needs	-0.0049
577	contrary	-0.0049
742	demonstrate	-0.0049
664	cortical involved	-0.005
1397	include	-0.005
303	ba 47	-0.005
1391	improved	-0.005
2138	plays important	-0.005
1606	linearly	-0.0052
1982	opposed	-0.0052
1607	lines	-0.0053
894	dynamically	-0.0053
360	brainstem	-0.0053
2512	rois	-0.0054
1997	origin	-0.0054
2906	test	-0.0054
313	battery	-0.0054
1112	familiar	-0.0054
3133	widely	-0.0055
3009	unlike	-0.0055
1642	loop	-0.0056
1647	low high	-0.0056
457	cognitive emotional	-0.0056
1334	highly	-0.0057
2082	pd	-0.0057
1667	majority	-0.0058
180	analyzed	-0.0058
2660	sixteen	-0.0058
1809	money	-0.0059
2378	reducing	-0.0059
1434	inferior prefrontal	-0.0059
328	benefit	-0.0059
656	cortex suggest	-0.0059
2786	subsequently	-0.006
113	additionally	-0.0061
1409	index	-0.0061
1571	lateralization	-0.0061
2459	resonance identify	-0.0062
1770	midbrain	-0.0062
249	association cortex	-0.0063
1897	neurons	-0.0063
1506	inverse	-0.0064
525	confirmed	-0.0064
3119	watched	-0.0065
506	concentration	-0.0065
220	applying	-0.0065
2022	paper	-0.0066
853	disturbances	-0.0066
929	elicits	-0.0066
836	displays	-0.0066
582	contribute	-0.0067
1922	notably	-0.0068
2042	parietal lobe	-0.0068
1113	familiarity	-0.0069
768	detected	-0.0069
2238	previous reports	-0.0069
2255	principle	-0.0069
2108	persons	-0.007
464	cognitive tasks	-0.0071
915	efficacy	-0.0071
2650	simulation	-0.0072
1807	monetary	-0.0072
1051	experimental conditions	-0.0072
1413	indicated	-0.0073
2502	reward anticipation	-0.0073
605	conversely	-0.0073
2656	site	-0.0074
2620	shed light	-0.0074
688	crossover	-0.0074
2907	tested	-0.0074
2236	previous	-0.0074
2866	task involving	-0.0074
1305	heart	-0.0075
709	deactivations	-0.0075
229	arising	-0.0076
509	conceptual	-0.0076
608	coordinates	-0.0076
37	33	-0.0078
2047	parietal occipital	-0.0078
571	contexts	-0.0078
1383	implications	-0.0078
774	determining	-0.0079
2467	respectively	-0.0079
1416	indices	-0.008
2881	temporal frontal	-0.008
2495	revealing	-0.008
3036	valuable	-0.008
1320	hierarchical	-0.008
458	cognitive function	-0.0081
162	alternative	-0.0081
3138	women	-0.0081
675	course	-0.0081
2174	posterior inferior	-0.0081
358	bold signals	-0.0081
1971	older adults	-0.0082
3035	validity	-0.0082
206	anticipated	-0.0083
2418	reliably	-0.0083
1218	gains	-0.0083
219	applied	-0.0083
2421	remain	-0.0083
606	conveyed	-0.0084
2876	techniques	-0.0084
1435	inferior superior	-0.0085
2106	personality	-0.0085
1925	noun	-0.0085
2659	situations	-0.0085
1495	interval	-0.0085
903	early stage	-0.0085
2134	play role	-0.0085
1509	investigates	-0.0085
1535	judgment task	-0.0085
2404	relate	-0.0085
2912	theoretical	-0.0086
697	current	-0.0086
1134	field	-0.0086
490	complete	-0.0086
859	documented	-0.0086
2504	rewards	-0.0086
2323	questions	-0.0087
1584	lesser	-0.0087
1309	help	-0.0087
1086	extrastriate visual	-0.0088
602	conventional	-0.0088
524	confirm	-0.0089
733	degrees	-0.0089
465	cognitively	-0.0089
1916	nonverbal	-0.0091
1621	little known	-0.0091
1940	objects	-0.0091
729	define	-0.0092
892	dynamic	-0.0092
1050	experimental	-0.0092
2283	prominent	-0.0093
2348	reactivity	-0.0093
355	bold response	-0.0093
1118	fast	-0.0094
1638	long term	-0.0094
1972	olfactory	-0.0095
1181	frontal lobes	-0.0095
1942	observations	-0.0095
1040	exists	-0.0095
843	dissociations	-0.0095
1349	hypothesize	-0.0096
717	decline	-0.0096
2503	rewarding	-0.0096
2229	presentations	-0.0097
1889	neurobiological	-0.0097
3043	variant	-0.0097
2210	preferences	-0.0097
172	amygdala hippocampus	-0.0098
1525	isolated	-0.0099
795	differs	-0.0099
2771	structures	-0.01
3156	young healthy	-0.01
1289	having	-0.0101
1173	frequently	-0.0101
2747	stored	-0.0101
2858	targeted	-0.0101
2294	provide evidence	-0.0101
826	diseases	-0.0101
1307	heightened	-0.0101
400	cerebral	-0.0102
728	deficits	-0.0102
2787	subserve	-0.0102
2133	play important	-0.0102
1858	names	-0.0103
2562	selected	-0.0103
407	change	-0.0103
715	decision task	-0.0104
480	compare	-0.0104
255	asymmetry	-0.0105
792	differentiation	-0.0105
1931	nucleus	-0.0105
2005	overall	-0.0105
45	3t	-0.0105
1620	little	-0.0105
1108	factors	-0.0105
2956	traditional	-0.0105
2791	substance	-0.0105
2215	prefrontal cortex	-0.0106
3005	unique	-0.0106
334	bias	-0.0106
2842	synaptic	-0.0107
2466	respective	-0.0107
1651	machine	-0.0107
3118	vulnerability	-0.0108
1776	middle superior	-0.0108
205	anti	-0.0108
2677	social interactions	-0.0108
408	changed	-0.0109
837	disrupted	-0.0109
570	context	-0.0109
2883	temporal gyrus	-0.0109
1611	link	-0.0109
2361	recognition	-0.0109
1084	extrastriate	-0.011
1533	judged	-0.0111
2440	represent	-0.0112
1357	identify	-0.0112
3093	visual stream	-0.0112
403	certain	-0.0113
2109	perspective	-0.0113
757	deprivation	-0.0114
2932	time series	-0.0114
3011	unpleasant	-0.0114
2137	plays	-0.0114
680	created	-0.0114
1044	expected	-0.0114
2126	placebo	-0.0114
3077	viewed	-0.0114
1125	features	-0.0115
1277	gyrus posterior	-0.0115
1015	evidence suggests	-0.0115
2792	substantia	-0.0115
1161	formed	-0.0116
2206	predictive	-0.0116
732	degree	-0.0116
36	32	-0.0116
212	aphasia	-0.0116
866	dopaminergic	-0.0116
1517	involving	-0.0116
411	characteristic	-0.0117
2336	rated	-0.0117
860	does	-0.0117
2347	reactions	-0.0117
2259	probability	-0.0117
467	coherent	-0.0117
1452	insights	-0.0119
155	allows	-0.012
2252	prime	-0.012
551	considering	-0.0121
2915	theory mind	-0.0121
216	appeared	-0.0121
329	benefits	-0.0121
1450	inputs	-0.0122
2568	self	-0.0122
1632	localized	-0.0122
2265	procedures	-0.0122
1348	hypotheses	-0.0123
337	bilaterally	-0.0124
1669	makes	-0.0124
1755	mentalizing	-0.0124
2139	plays role	-0.0124
1417	indirect	-0.0125
477	communication	-0.0126
2063	partly	-0.0127
875	dorsomedial	-0.0127
510	concerning	-0.0128
3143	work	-0.0128
2717	spinal	-0.0128
2575	semantics	-0.0128
2087	perceived	-0.0129
440	classified	-0.0129
2500	review	-0.0129
357	bold signal	-0.0129
137	age groups	-0.0129
2510	robust	-0.013
625	corresponded	-0.013
2643	silent	-0.0131
1901	neuroscience	-0.0131
942	emotional information	-0.0132
191	animals	-0.0132
1358	identifying	-0.0132
1761	methodological	-0.0132
428	cingulate cortices	-0.0133
2198	precuneus	-0.0133
2719	spm	-0.0134
478	community	-0.0134
2403	reinforcement	-0.0134
425	chronic pain	-0.0134
634	cortex cerebellum	-0.0135
384	category	-0.0135
1023	examining	-0.0135
2438	reporting	-0.0136
2141	plus	-0.0136
934	emerged	-0.0136
2385	reflect	-0.0136
142	aging	-0.0137
2304	psychopathology	-0.0137
2578	sensitive	-0.0137
52	47	-0.0137
2199	precuneus posterior	-0.0137
1679	manual	-0.0137
2253	priming	-0.0138
1648	low level	-0.0138
2854	taking	-0.0138
1777	middle temporal	-0.0139
538	connectivity analyses	-0.0139
2256	prior	-0.0139
2273	produces	-0.0139
564	contain	-0.0139
790	differentiate	-0.0139
2592	separation	-0.014
210	anxiety	-0.014
1882	network connectivity	-0.014
1390	improve	-0.0141
807	diminished	-0.0141
2873	task using	-0.0141
259	attend	-0.0141
111	addition	-0.0142
2057	partially	-0.0143
3132	wide	-0.0143
[truncated: 1,161 more rows]
