# Supplementary material for: Neurofunctional Correlates of Emotional Dysregulation: Systematic Review and ALE Meta‐Analysis
Source: Brain Behav. 2026 Apr 16;16(4):e71376. doi: 10.1002/brb3.71376 (PMC13087441; doi:10.1002/brb3.71376)
Supplement: Supplementary file 3 — Supplementary SuppMat: brb371376‐sup‐0003‐SuppMat.zip [file BRB3-16-e71376-s004.zip › Supplementary Materials - NeuroSynth/Supplementary Materials/neurosynth_decoding_ALE_wordcloud.py]

#!/usr/bin/env python
# coding: utf-8


#create wordcloud about ALE_based hyper- and hypoactivation maps
#via NeuroSynth decoding offline


#Read terms from txt file of ALE_based hyper- and hypoactivations (and sort terms)

#Hyperactivations

import pandas as pd

full_hyper = pd.read_csv('path/to/file/Full_hyper_comb_ALE.txt', sep=",")
full_hyper.columns = ["term", "value"]

full_hyper_sorted=full_hyper.sort_values(by='value', inplace=False, ascending=False)
full_hyper_sorted.to_csv('full_hyper_sorted.csv')

#Hypoactivations

full_hypo = pd.read_csv('path/to/file/Full_hypo_comb_ALE.txt', sep=",")
full_hypo.columns = ["term", "value"]

full_hypo_sorted=full_hypo.sort_values(by='value', inplace=False, ascending=False)
full_hypo_sorted.to_csv('full_hypo_sorted.csv')

#create wordcloud and save png

from wordcloud import WordCloud
import numpy as np
from PIL import Image
import matplotlib.pyplot as plt

    
##Load csv file hyperactivations
csv_file = 'path/to/file/full_hyper_sorted.csv' 

data = pd.read_csv(csv_file)
word_freq = dict(zip(data['term'], data['value']))

output_mask_hyper='path/to/file/full_hyper_wcloud.png'


#wordcloud
wordcloud_hyper = WordCloud(
    width=600, height=600,
    background_color="white",
    contour_width=1,
    contour_color='black',
    colormap="Reds"
).generate_from_frequencies(word_freq)


plt.figure(figsize=(10,10))
plt.imshow(wordcloud_hyper, interpolation="bilinear")
plt.axis("off")
plt.savefig(output_mask_hyper, dpi=1000, bbox_inches="tight")
plt.show()


##Load csv file hypoactivations
csv_file = 'path/to/file/full_hypo_sorted.csv'  # Update with your file path
data = pd.read_csv(csv_file)
word_freq = dict(zip(data['term'], data['value']))

output_mask_hypo='path/to/file/full_hypo_wcloud.png'


#wordcloud
wordcloud_hypo = WordCloud(
    width=600, height=600,
    background_color="white",
    contour_width=1,
    contour_color='black',
    colormap="PuBu"
).generate_from_frequencies(word_freq)


plt.figure(figsize=(10,10))
plt.imshow(wordcloud_hypo, interpolation="bilinear")
plt.axis("off")
plt.savefig(output_mask_hypo, dpi=1000, bbox_inches="tight")
plt.show()
