# Supplementary material for: Neurofunctional Correlates of Emotional Dysregulation: Systematic Review and ALE Meta‐Analysis
Source: Brain Behav. 2026 Apr 16;16(4):e71376. doi: 10.1002/brb3.71376 (PMC13087441; doi:10.1002/brb3.71376)
Supplement: Supplementary file 3 — Supplementary SuppMat: brb371376‐sup‐0003‐SuppMat.zip [file BRB3-16-e71376-s004.zip › Supplementary Materials - NeuroSynth/Supplementary Materials/ns_decoding_nii_to_text.py]

# Core functionality for managing and accessing data
from neurosynth import Dataset
# Analysis tools for meta-analysis, image decoding, and coactivation analysis
from neurosynth import meta, decode, network


# Create a new Dataset instance
dataset = Dataset('path/to/file/neurosynth-master/data/database.txt');

# Add some features
dataset.add_features('path/to/file/neurosynth-master/data/features.txt');

dataset.save('dataset.pkl');

dataset = Dataset.load('dataset.pkl');

# Decode images ('Full_hypo_comb_ALE.nii' and 'Full_hyper_comb_ALE.nii')
decoder = decode.Decoder(dataset);
decoding_results0 = decoder.decode(['path/to/file/Full_hypo/Full_hypo_comb_ALE.nii'], save='Full_hypo_comb_ALE.txt');
